# Supplementary material for: Prevalence and phenology of fine root endophyte colonization across populations of Lycopodiella inundata
Source: Mycorrhiza. 2020 Jul 30;30(5):577–87. doi: 10.1007/s00572-020-00979-3 (PMC7392370; doi:10.1007/s00572-020-00979-3)
Supplement: Supplementary file 2 — (XLSX 332 kb) [file 572_2020_979_MOESM2_ESM.xlsx]

## Sheet: tissue samples
Lycopodiella inundata study sample summary
To date (14/11/19)			Pilot - Spring 2019 (time 0)
Site code	Site Name/Location	OU/GPS	Assoc plants	Plant tissue (CEH) (C/N/P)
				T01		T1
				wt (g)	tissue	wt (g)	tissue		notes
TH	Thursley	SU 90213 40827		0.5	stem	0.58	stem		approx weight
HB	Hyde Bog	SY 87487 91996		0.53	stem	1.04	stem
ST	Stannon Park	SX 13468 81308		1.03	stem	1.02	stem
PL	Park Lake	SX 19872 70350		1.68	stem	1.43	stem
CE	Coulin Estate	NG 98021 57635		0.6	stem	1.3	stem		< 0.6
						1	strobili		over 1
MP	Munday Estate	NG 81687 52419		0.35	stem	0.41	stem
BD	Ben Damph	NG 85651 54609		0.28	stem	0.43	stem
MH	Matley Heath	SU 33573 08479		0.22	stem	0.45	stem
SH	Stadbury Hill	SU 28640 15959		0.3	stem	0.28	stem
NLA		N51 23' 44'' E 5 36'45''		n/a	n/a	1.09	stem
NLB	S. Heide	N51 23' 48.16212'' E 5 35'39.53544''		0.78		0.48	stem
NLB		N51 23' 48'' E 5 35'40''				1	strobili		over 1
LV	Aldershot Meta	SU 83044 52511		too few plants
BF A, B, C	Barnsfield (Dorset)			n/a	n/a	1.32	stem
Number of samples				10		14
Total				24
1 - all with Netty except an additional 0.77 g from PL.0 (included in the above tally)
*OM tests:
1 -	K, Mg and we can add Ca, Mn, Na and S
2-	near total (Al, As, B, Ca, Cd, Co, Cr, Cu, Fe, K, Mn, Na, Ni, P, Pb, S, Sr, Zn, Zr )
	repeat in sept/oct

## Sheet: root col (T0)
Lycopodiella inundata study sample summary													Spring 2019 baseline (T0 Results)
								Lycopodiella root analysis																											Poaceae and Juncaceae
Site code	Site Name/Location	stain	koh %	koh prep	notes	notes	PHOTO Y(done) / TD(to do)	RH (1/0)	# plots	% plot colonized	# plants evaluated	FRE in plants P(1)/A(0)	# roots evaluated	FRE in roots P(1)/A(0)	Mean roots all sites	SD	SE	mean % roots col per plant	mean	SD	SE	L. in GL in roots P(1)/A(0)	ROOT HAIR CELLS Vesicles, Arbuscules, Hyphae			ROOT CELLS Vesicles, Arbuscules, Hyphae (exc RH)						Frequency roots col per plant	FRE in roots P(1)/A(0)		Grass FRE P(1)/A(0)	# grass roots	Grass GLOM P(1)/A(0)	569
OVERALL									36	0.583333	129	0.317829	586	0.141638	0.141608		0.0145905		0.130354		0.0462319	3	17											0.0290102	0.344538
TH	Thursley								3	0.666667	9	0.444444	38	0.105263	0.129032	0.335236	0.0612054	0.0526316		0.108253	0.0409159
1	TH.0.R1d	mb	5	wb+on						0	1	0	3	0				0	0													0.0625	0	569
	TH.0.R1e	mb	5	wb+on										0					0.25													0.0970968	0
	TH.0.R1f	mb	5	wb+on										0					0													0.139444	0
2	TH.0.R2	ink	5	ac+wb	poor q					1	1	1	4	1				0.25	0													0	1
	TH.0.R2					5% AF								0					0.25													0.219067	0
	TH.0.R2A					* 5%								0					0													0.590952	0
	TH.0.R2f	mb	5	ac+on										0					0													0.105263	0
	TH.0.R2a	ink	5		poor q						1	1	3	1				0	0				V									0.0833333	0
	TH.0.R2b	ink	5		poor q									1					0.0625		0.0409159		V		A							0.15	0
	TH.0.R2c	ink	5		poor q									0																		0.0833333	0
	TH.0.R2d	ink	5		poor q	2 cells					1	0	2	0				0														0	0
	TH.0.R2d1													0																		0	0
	TH.0.R2g	mb									1	1	4	0				0.25															0
	TH.0.R2h	mb												0																			0
	TH.0.R2i	mb												0																			0
	TH.0.R2j													1																			1
3	TH.0.R3	tb	10	ac	poor q					1	1	0	7	0				0															0
	TH.0.R3a					*TB								0																			0
	TH.0.R3b					*TB								0																			0
	TH.0.R3c	mb	5	wb+on		*								0																			0
	TH.0.R3d	mb	5	wb+on		*								0																			0
	TH.0.R3e	mb	5	wb+on		*								0																			0
	TH.0.R3f	mb	5	wb+on							1	0	3	0				0															0
	TH.0.R3g	mb	5	ac+on										0																			0
	TH.0.R3h	mb	5	ac+on										0																			0
	TH.0.R3i	mb	5	ac+on							1	0	6	0				0															0
	TH.0.R3j	mb	5	ac+on										0																			0
	TH.0.R3k	mb	5	ac+on										0																			0
	TH.0.R3l	mb	5	ac+on										0																			0
	TH.0.R3m	mb	5	ac+on		*								0																			0
	TH.0.R3n	mb	5	ac+on		*								0																			0
	TH.0.R4h										1	1	6																								1
	TH.0.R4i																																				1
	TH.0.R4c																						V														1
	TH.0.R4d																																				1
	TH.0.R4a																					1															1
	TH.0.R4b																					1															1
	TH.0.G4c	mb	5	wb+on																													0				1
	TH.0.G4d	mb	5	wb+on																													0				1
	TH.0.G4a	mb	5	wb+on	unclear																												0				1
	TH.0.G4b	mb	5	wb+on																													0				1
	TH.0.G4h	mb	5	ac+on																													0				1
	TH.0.G4i	mb	5	ac+on																													0				1
HB	Hyde Bog								4	0.75	6	0.333333	31	0.0967742	0.136364	0.343174	0.0748868	0.0970968		0.244952	0.109546												0
1	HB.0.R1a					no rh				1	1	0	12	0				0	0														1
	HB.0.R1b					no rh								0					0.166667														0
	HB.0.R1c					*								0					0														0
	HB.0.R1d					*					1	1	6	0				0.166667	0														0
	HB.0.R1.2a													0					0														0
	HB.0.R1.2b													0					0.67														0
	HB.0.R1.3a	mb	5	ac		*								0					0.139444		0.109546												0
	HB.0.R1.3b	mb	5	ac		*								1																			0
	HB.0.R1.3c					*								0																			0
2	HB.0.R2a	mb	5	ac						0	1	0	5	0				0															0
	HB.0.R2b	mb	5	ac										0																			0
	HB.0.R2c	mb	5	ac										0																			0
	HB.0.R2d	mb	5	ac										0																			0
	HB.0.R2e	mb	5	ac										0																			1
	HB.0.R2.2a					*					1	0	2	0				0															1
	HB.0.R2.2b					*								0																			0
3	HB.0.R3	mb	5	ac						1	1	0	3	0				0															0
	HB.0.R3.2a	mb	5	ac		*								0																			0
	HB.0.R3.2b	mb	5	ac	unclear	*								0																			0
4	HB.0.R4	CB	5	wb2h		*				1	1	1	3	0				0.67															0
	HB.0.R4a	CB	5	wb2h										1																			0
	HB.0.R4b													1																			0
	HB.0.G4																																0		1	6
	HB.0.G4a	mb	5	ac																													0		0
	HB.0.G4b	mb	5	ac																													0		1
	HB.0.G4c	mb	5	ac																													0		0
	HB.0.G4d	mb	5	ac																													0		0
	HB.0.G4e	mb	5	ac																													0		0
ST	Stannon Park								4	0.75	8	0.25	45	0.0666667	0.0666667	0.249444	0.0376051	0.0666667		0.102365	0.0386905												0
1	ST.0.R1.1a	mb	5	ac		*				0	1	0	7	0				0	0														0
	ST.0.R1.1b	mb	5	ac		*								0					0														1
	ST.0.R1.1c	mb	5	ac		*								0					0.166667														0
	ST.0.R1.1d	mb	5	ac		*								0					0.285714														0
	ST.0.R1.1e	mb	5	ac		*								0					0														0
	ST.0.R1.1f	mb	5	ac		*								0					0														0
	ST.0.R1.1g	mb	5	ac		*								0					0														0
	ST.0.R1.2a	mb	5	ac		*		0			1	0	3	0				0	0														0
	ST.0.R1.2b	mb	5	ac		*								0					0.0565476		0.0386905												0
	ST.0.R1.2c	mb	5	ac		*								0																			0
	ST.0.R1.2d	mb	5	ac		*		0					3	0																			1
	ST.0.R1.2e	mb	5	ac		*								0																			1
	ST.0.R1.2f	mb	5	ac		*								0																			0
2	ST.0.R2	TB	10							1	1	1	3	0				0.166667															0
	ST.0.R2a	tb	10	hair only		*TB								0																			0
	ST.0.R2.1	af	5	too weak										1																			0
	ST.0.R2.1a	ink	5	ac+wb2h		*							3	0																			0
	ST.0.R2.1b					*								0																			0
	ST.0.R2.1c					*								0																			0
	ST.0.R2.2a					*		0			1	1	7	0				0.285714															0
	ST.0.R2.2b					*		0						0																			0
	ST.0.R2.2c					*		0						0																			0
	ST.0.R2.2d					*		0						0																			0
	ST.0.R2.2e					*		0						0																			0
	ST.0.R2.2f					*		0						1																			0
	ST.0.R2.2g					*		0						1																			0
3	ST.0.R3a					*				1	1	0	2	0				0															0
	ST.0.R3b					*								0																			0
4	ST.0.R4a					*				1	1	0	3	0				0															0
	ST.0.R4b					*								0																			0
	ST.0.R4c					*								0									RH		RH	RH		RH					0
	ST.0.R4d					*							3	0																			0
	ST.0.R4e					*								0																			1
	ST.0.R4f					*								0																			1
	ST.0.R4g					*							4	0																			1
	ST.0.R4h					*								0																			1
	ST.0.R4i					*								0																			0
	ST.0.R4j					*								0																			0
	ST.0.R4.2a	mb	5	ac							1	0	3	0				0															0
	ST.0.R4.2b	mb	5	ac										0																			1
	ST.0.R4.2c	mb	5	ac										0																			0
	ST.0.R4.3a										1		4	0				0					R		R	R		R					1
	ST.0.R4.3b													0									R		R	R		R					1
	ST.0.R4.3c													0																			0
	ST.0.R4.3d													0																			0
	ST.0J1a					*																											0		1	1	0
	ST.0J1b					*																											0		1	1	0
	ST.0J1c																																0		1		0
	ST.0J1d																																1		1		0
PL	Park Lake								5	0.8	28	0.321429	88	0.215909	0.211111	0.408097	0.0432582	0.215682		0.315771	0.0644566												1
1	PL.0.R1	ink	5	wb2h						1	1	1	6	0				0.666667	0.666667														1
	PL.0.R1a	ink	5	wb2h		*								1					0.25				F		F	F		F					1
	PL.0.R1b	ink	5	wb2h		*								1					0.4				F		F	F		F					1
	PL.0.R1c	ink	5	wb2h		*								1					0														1
	PL.0.R1d	ink	5	wb2h		*								1					1														1
	Pl.0.R1f	mb	5	ac		* poor qual								0					1														0
	PL.0.R1.2a	ink	5	ac+wb							1	1	4	0				0.25	0.5														0
	PL.0.R1.2b	ink	5	ac+wb										0					0														0
	PL.0.R1.2c	ink	5	ac+wb		*								1					0														0
	PL.0.R1.2d	ink	5	ac										0					0.33														0
2	PL.0.R2b	mb	5	ac		*				1	1	1	5	1				0.4	0														0
	PL.0.R2a	ink	5	wb2h		*								1					0.33														0
	PL.0.R2c	ink	5	ac										0					0.67														0
	PL.0.R2d	ink	5	ac										0					0.33														0
	PL.0.R2e	ink	5	ac										0					0														0
	PL.0.R2.2	ink	5	ac+wb							1	0	2	0				0	0														0									percentage of area per root
	PL.0.R2.2a	ink	56	ac+wb	poor									0					0														1									percentage of roots per plant
	PL.0.R2.1a.1	tb	5	wb2h		*					1	1	2	1				1	0														0									percent of root hairs
	PL.0.R2.1a1.2					*								1					0														0
3	PL.0.R3a	ink	5	wb2h		*	P			1	1	1	3	1				1	0														0									vegetation differences
	PL.0.R3b	ink	5	wb2h		*	P							1					0			1										maybe glom	1									precipitation
	PL.0.R3c	ink	5	wb2h		*								1					0														0									temperature data
	PL.0.R3d	ink	5	wb2h		*					1	1	4	1				0.5	0														0
	PL.0.R3e	ink	5	wb2h		*								1					0														0
	PL.0.R3f	ink	5	ac										0					0														1
	PL.0.R3g	ink	5	ac										0					0.219067		0.0644566												1
	PL.0.R3h	ink	5	ac							1	0	4	0				0															1
	PL.0.R3i	mb	5	ac										0																			0
	PL.0.R3j	mb	5	ac										0																			0
	PL.0.R3k	mb	5	ac										0																			0
	PL.0.R3l	mb	5	ac							1	0	3	0				0															0
	PL.0.R3m	mb	5	ac										0																			0
	PL.0.R3n	mb	5	ac										0																			0
4	PL.0.R4	ink	5	ac+wb2						1	1	1	3	0				0.33															0
	PL.0.R4b	tb	5	wb2	poor q									0																			0
	PL.0.R4b1					*								1																			0
	PL.0.R4a	tb	10	ac							1	0	3	0				0															0
	PL.0.R4c	tb	10	ac+wb2										0																			0
	PL.0.R4d	tb	5	ac+wb2										0																			0
	PL.0.R4e	tb	5	ac+wb2		*					1	1	3	1				0.33															0
	PL.0.R4f	mb	5	ac										0																			0
	PL.0.R4g	mb	5	ac										0																			0
	PL.0.R4h	mb	5	ac		*					1	1	3	0				0.67															0
	PL.0.R4i	mb	5	ac		*								1																			0
	PL.0.R4j	mb	5	ac		*								1																			0
	PL.0.R4k	mb	5	ac		*					1	1	3	1				0.33															0
	PL.0.R4l	mb	5	wb+6h										0																			0
	PL.0.R4m	mb	5	wb+6h										0																			0
	PL.0.R4n	mb	5	ac		*					1	0	3	0				0															0
	PL.0.R4o	mb	5	ac		*								0																			0
	PL.0.R4p	mb	5	ac										0																			0
	PL.0.R4q	mb	5	ac							1	0	3	0				0															0
	PL.0.R4r	mb	5	ac										0																			0
	PL.0.R4s	mb	5	ac		*								0																			0
	PL.0.R4t	mb	5	ac		*					1	0	4	0				0															0
	PL.0.R4u	mb	5	ac		*								0																			0
	PL.0.R4v													0																			0
	PL.0.R4w													0																			0
5	PL.0.R4.2a	mb	5	wb+6h		*				0	1	0	3	0				0															0
	PL.0.R4.2b	mb	5	wb+6h		*								0																			0
	PL.0.R4.2c	mb	5	wb+6h										0																			0
	PL.0.R4.2d	mb	5	wb+6h							1	0	3	0				0															0
	PL.0.R4.2e	mb	5	wb+6h										0																			0
	PL.0.R4.2f	mb	5	wb+6h										0																			0
	PL.0.R4.2g	mb	5	ac+on							1	0	3	0				0					R		R	R		R					0
	PL.0.R4.2h	mb	5	ac+on										0									R		R	R		R					0
	PL.0.R4.2i	mb	5	ac+on										0																			0
	PL.0.R4.2j	mb	5	ac+on							1	0	3	0				0															0
	PL.0.R4.2k	mb	5	ac+on										0																			0
	PL.0.R4.2l	mb	5	ac+on										0									R		R	R		R					0
	PL.0.R4.3	ink	5	ac+on						0	1	0	3	0				0															0
	PL.0.R4.3a	mb	5	wb+on										0									R		R	R		R					0
	PL.0.R4.3b	mb	5	wb+on										0																			0
	PL.0.R4.3c	mb	5	wb+on							1	0	3	0				0															0
	PL.0.R4.3d	mb	5	wb+on										0																			0
	PL.0.R4.3e	mb	5	wb+on										0																			0
	PL.0.R4.4a	mb	5	ac	poor		P			0	1	0	3	0				0					R		R	R		R					1
	PL.0.R4.4b	mb	5	ac			P							0									R		R	R		R					1
	PL.0.R4.4c	mb	5	ac										0																			1
	PL.0.R4.4d	mb	5	ac							1	0	3	0				0					R		R	R		R					1
	PL.0.R4.4e	mb	5	ac										0									R		R	R		R					1
	PL.0.R4.4f	mb	5	ac										0									R		R	R		R					1
	PL.0.R4.4g	mb	5	ac							1	0	3	0				0															n/a
	PL.0.R4.4h	mb	5	ac										0																			1
	PL.0.R4.4i	mb	5	ac										0																			1
	PL.0.R4.4j	mb	5	ac							1	0	3	0				0															1
	PL.0.R4.4k	mb	5	ac										0																			1
	PL.0.R4.4l													0																			0
	PL.0.R4.4m										1	0	2	0				0															0
	PL.0.R4.4n													0																			1
	PL.0.Ga	mb	5	ac		*																											1		0		1
	PL..0.Gb	mb	5	ac		*																											1		0		1
	PL.0.GR2					*																											0		0		1
reev	PL.0.Gc	mb	5	wb+on	poor																												0		0
	PL.0.Gd	mb	5	wb+on	poor																												0		0
	PL.0G2a	mb	5	ac	poor	*																											1		0		0
	PL.0G2b	mb	5	ac		*																											0		1		0
	PL.0.R2G1	tb	5	ac+wb2																													1		1
	PL.0.R2G2	tb	5	ac+wb2																													1		1
reev	PL.0.J2a	ink	5	ac																													1		0	1	?
	PL.0.J2b	ink	5	ac																													1		0
reev	PL.0.J2c	ink	5	ac		*																											0		0		1
	PL.0.J2d					*																											1		0		1
reev	PL.0.J2	mb	5	ac		*																											1		0	1	1
CE	Coulin Estate								1	1	19	0.684211	77	0.506494	0.506494	0.499958	0.0573491	0.506494		0.343693	0.0810093												0
1	CE.0.R1a										1	0	5	0				0	0														1
	CE.0.R1b													0					1														0
	CE.0.R1c													0					0.666667														1
	CE.0.R1d													0					0.5														1
	CE.0.R1e													0					0.8														0
	CE.0.R1.2a									1	1	1	6	1				1	0.67														1
	CE.0.R1.2b													1					0.5														1
	CE.0.R1.2c													1					0.75														0
	CE.0.R1.2d													1					0.5														0
	CE.0.R1.2e													1					0.75														0
	CE.0.R1.2f													1					0														1
	CE.0.R1.2g										1	1	6	n/a				0.666667	0														1
	CE.0.1.4a													1					0													maybe G	1
	CE.0.1.4b													1					0.5														1
	CE.0.1.4c													1					0.5														1
	CE.0.1.4d													1					1														0
	CE.0.1.4e													0					0														0
	CE.0.1.4f													0					0.33														0
	CE.0.1.5a										1	1	6	1				0.5	0														0
	CE.0.1.5b													1					0.445614		0.0810093												0
	CE.0.1.5c													1																			0
	CE.0.1.5d													0																			0
	CE.0.1.5e													0																			0
	CE.0.1.5f													0																			1
	CE.0.1.6a										1	1	5	1				0.8															1
	CE.0.1.6b													0																			0
	CE.0.1.6c													1																			0
	CE.0.1.6d													1																			1
	CE.0.1.6e													1																			0
	CE.0.1.7a										1	1	3	1				0.67														maybe G	0
	CE.0.1.7b													0																			1
	CE.0.1.7c													1																			1
	CE.0.1.9a										1	1	4	1				0.5															1
	CE.0.1.9b													0																			1
	CE.0.1.9c													1																			1
	CE.0.1.9d													0																			0
	CE.0.R1.10										1	1	4	1				0.75	0.590952		0.0810093												0
	CE.0.1.10a													1																			0
	CE.0.1.10b													0																			0
	CE.0.1.10c													1																			0
	CE.0.R1.8h										1	1	6	1				0.5															1
	CE.0.R1.8i													0																			0
	CE.0.R1.8j													0																			0
	CE.0.R1.8k													0																			0
	CE.0.R1.8l													1																			0
	CE.0.R1.8m													1																			0
	CE.0.R1.9a										1	1	4	1				0.75															0
	CE.0.R1.9b													1																			0
	CE.0.R1.9c													1																			0
	CE.0.R1.9d													0																			0
	CE.0.R1.12a										1	0	3	0				0															0
	CE.0.R1.12b													0																			0
	CE.0.R1.12c													0																			0
	CE.0.R1.13a					*					1	0	3	0				0															0
	CE.0.R1.13b					*								0																			0
	CE.0.R1.13c					*								0																			0
	CE.0.R1.14										1	0	1	0				0															0
	CE.0.R1.15a										1	1	4	1				0.5															0
	CE.0.R1.15b													1																			0
	CE.0.R1.15c													0																			0
	CE.0.R1.15d													0																			0
	CE.0.R1.16a										1	1	4	1				0.5														maybe glom	0
	CE.0.R1.16b													0																		glom	0
	CE.0.R1.16c													0																			1
	CE.0.R1.16d													1																			0
	CE.0.R1.17a										1	1	4	1				1															1
	CE.0.R1.17b													1																			0
	CE.0.R1.17c													1																			0
	CE.0.R1.17d													1																			0
	CE.0.R1.18a										1	0	3	0				0															0
	CE.0.R1.18b													0																			0
	CE.0.R1.18c													0																			0
	CE.0.R1.21a										1	1	3	0				0.33															0
	CE.0.R1.21b													0																			0
	CE.0.R1.21c													1																			0
	CE.0.1.22a										1	0	3	0				0															0
	CE.0.1.22b													0																			1
	CE.0.1.22c													0																			1
MP	Munday Estate								3	0	19	0.263158	71	0.084507	0.084507	0.278147	0.0332449	0.0939437		0.211171	0.0497736												0
1	MP.0.R1a										1	0	5	0				0	0														0
	MP.0.R1b													0					0														0
	MP.0.R1c													0					0														0
	MP.0.R1d													0					0														0
	MP.0.R1e													0					0.33														0
	MP.0.R1.1a										1	0	6	0				0	0.5														0
	MP.0.R1.1b													0					0														0
	MP.0.R1.1c													0					0														0
	MP.0.R1.1d													0					0.67														0
	MP.0.R1.1e					2 cells +								0					0														0
	MP.0.R1.1f													0					0														0
2	MP.0.R2.12a										1	0	4	0				0	0														0
	MP.0.R2.12b													0					0														0
	MP.0.R2.12c													0					0														0
	MP.0.R2.12d													0					0.5														0
	MP.0.R2.13a										1	0	2	0				0	0														0
	MP.0.R2.13b													0					0														0
	MP.0.R2.15a										1	1	3	0				0.33	0														0
	MP.0.R2.15b													0					0														0
	MP.0.R2.15c													1					0.105263		0.0497736												0
	MP.0.R2.5a										1	1	2	0				0.5															0
	MP.0.R2.5b													1																			0
	MP.0.R2.0a										1	0	4	0				0															0
	MP.0.R2.0b													0																			0
	MP.0.R2.0c													0																			1
	MP.0.R2.0d													0																			1
	MP.0.R2.1a										1	1	6	0				0															0
	MP.0.R2.1b													0																			0
	MP.0.R2.1c													0																			0
	MP.0.R2.1d													0																			0
	MP.0.R2.1e													0																			0
	MP.0.R2.1f													0																			0
	MP.0.R2.2a										1	1	4	1				0.67															0
	MP.0.R2.2b													1																			0
	MP.0.R2.2h													0																			0
	MP.0.R2.2i													0																			0
	MP.0.R2.3a										1	0	3	0				0															0
	MP.0.R2.3b													0																			0
	MP.0.R2.3c													0																			0
	MP.0.R2.4a										1	0	9	0				0															0
	MP.0.R2.4b													0																			0
	MP.0.R2.4c													0																			0
	MP.0.R2.4d													0																			0
	MP.0.R2.4e													0																			1
	MP.0.R2.4f													0																			0
	MP.0.R2.4g													0																			0
	MP.0.R2.4h													0																			1
	MP.0.R2.4i													0																			1
	MP.0.R2.5_a										1	0	2	0				0															1
	MP.0.R2.5_b													0																			0
	MP.0.R2.7a										1	0	3	0				0															0
	MP.0.R2.7b													0																			0
	MP.0.R2.7c													0																			0
	MP.0.R2.8a										1	0	4	0				0															0
	MP.0.R2.8b													0																			0
	MP.0.R2.8c					one cell								0																			0
	MP.0.R2.8d													0																			0
	MP.0.R2.9a										1	1	4	0				0.5															0
	MP.0.R2.9b													0																			0
	MP.0.R2.9c													1																			0
	MP.0.R2.9d													1																			0
	MP.0.R2.16a										1	0	2	0				0															0
	MP.0.R2.16b													0																			0
	MP.0.R2.17a										1	0	3	0				0															0
	MP.0.R2.17b													0																			0
	MP.0.R2.17c													0																			0
	MP.0.R2.18a										1	0	2	0				0															0
	MP.0.R2.18b													0																			0
3	MP.0.R3.14a										1	0	3	0				0															0
	MP.0.R3.14b													0																			0
	MP.0.R3.14c													0																			0
	MP.0.G1.1	MP.0.R2.1a	MP.0.R2.1a	MP.0.R2.1a	MP.0.R2.1a																												0		1		1
	MP.0.G2.1a	MP.0.R2.1a	MP.0.R2.1a	MP.0.R2.1a	MP.0.R2.1a																												0		1		0
	MP.0.G2.1b																																0		1		0
	MP.0.G2.1c																																0		1		0
	MP.0.G2.1d																																0		1		0
	MP.0.G2.1e																																0		1		0
	MP.0.G2.1f																																0		1		0
BD	Ben Damph								2	0.5	3	0.333333	9	0.111111	0.111111	0.31427	0.111111	0.111111		0.117851	0.0833333												0		27
1	BD.0.R1a	mb	5	ac		*				1	1	0	4	0				0	0														0
	BD.0.R1b	mb	5	ac		*								0					0.25														0
	BD.0.R1c	mb	5	ac		*								0					0														0
	BD.0.R1d	mb	5	ac		*								0					0.0833333		0.0833333												0
	BD.0.R1e										1	1	4	0				0.25															0
	BD.0.R1f													0																			0
	BD.0.R1g													0																			1
	BD.0.R1h													1																			0
2	BD.0.R5										1	0	1	0				0															0
	BD.0.G2.0a	mb	5	ac																													0		0		0
	BD.0.G2.0a	mb	6	ac																													0		0		0
	BD.0.G.2.1	mb	7	ac																													0		0		0
	BD.0.G2.2a	mb	8	ac																													0		0		0
	BD.0.G2.2b	mb	9	ac																													0		0		0
	BD.0.G2.2c	mb	10	ac																													0		0		0
	BD.0.G2.2d	mb	11	ac																													0		1		0
	BD.0.G2.2e	mb	12	ac																													1		0		0
	BD.0.G2.2f	mb	13	ac																													0		0		0
	BD.0.G2.2g	mb	14	ac																													0		1		0
	BD.0.G2.2h	mb	15	ac																													0		0		0
	BD.0.G2.2i	mb	16	ac																													0		0		0
	BD.0.G2.2j	mb	17	ac																													0		0		0
	BD.0.G2.2k	mb	18	ac																													0		0		0
	BD.0.G2.2l	mb	19	ac																													0		0		0
	BD.0.G2.2m	mb	20	ac																													0		1		1
	BD.0.G2.2n	mb	21	ac																													0		0		0
	BD.0.G2.2o	mb	22	ac																													0		0		0
	BD.0.G2.2p	mb	23	ac																													0		0		0
	BD.0.G.2.3	mb	24	ac																													0		1		0
	BD.0.G2.4a	mb	25	ac																													0		0		0
	BD.0.G2.4b	mb	26	ac																													0		0		0
	BD.0.G2.4c	mb	27	ac																													0		0		0
	BD.0.G2.4d	mb	28	ac																													0		1		0
	BD.0.G2.4e	mb	29	ac																													0		1		0
	BD.0.G2.5a	mb	30	ac																													0		1		0
	BD.0.G2.6b	mb	31	ac																													0		1		1
	BD.0.G2.6a																																0		0		0
	BD.0.G2.6b																																0		1		0
	BD.0.G2.6c																																0		1		0
	BD.0.G2.6d						P																										0		0		1
	BD.0.G2.6e						P																										0		1		1
	BD.0.G2.6f						P																										0		1		0
	BD.0.G2.6a																																0		0
	BD.0.G2.6b																																0		1		1
	BD.0.G2.6c																																0		0
	BD.0.G2.8a																																0		0	8	1
	BD.0.G2.8b																																0		1		0
	BD.0.G2.8c																																0		1		1
	BD.0.G2.8d																																0		1		1
	BD.0.G2.8e																																0		1		1
	BD.0.G2.8f																																0		1		1
	BD.0.G2.8g																																0		1		1
	BD.0.G2.8h																																0		1		1
	BD.0.G2.8i																																0		1		1
	BD.0.G2.8j																																0		1		1
	BD.0.G2.8k																																0		1		1
	BD.0.G2.8l																																0		1		1
MH	Matley Heath								5	0.8	10	0.3	52	0.0961538	0.0961538	0.294802	0.0412806	0.0961538		0.310447													0		5
1	MH.0.R1a	mb	5	ac						1	1	1	7	0				0.428571	0.428571														0
	MH.0.R1b													1					0														0
	MH.0.R1c													1					0														0
	MH.0.R1d													1					0														0
	MH.0.R1e													0					0														0
	MH.0.R1f	mb	5	ac		*								0					0														0
	MH.0.R1g	mb	5	ac		*								0					0														0
	MH.0.R1.2a					*					1	0	8	0				0	0.0714286														0
	MH.0.R1.2b					*								0					1														0
	MH.0.R1.2c					*								0					0														0
	MH.0.R1.2d					*								0					0.15		0.103482												0
	MH.0.R1.2e					*								0																			0
	MH.0.R1.2f					*								0																			0
	MH.0.R1.2g					*								0																			0
	MH.0.R1.2h					*								0																			1
2	MH.0.R2a	mb	5	ac		*				1	1	0	8	0				0															0
	MH.0.R2b					*								0																			1
	MH.0.R2c					*								0																			1
	MH.0.R2d					*								0																			0
	MH.0.R2e					*								0																			0
	MH.0.R2f					*								0																			0
	MH.0.R2g													0																			0
	MH.0.R2h													0																			0
	MH.0.R2.1_e										1	0	2	0				0															0
	MH.0.R2.1_f													0																			0
	MH.0.R2.2a	mb	5	ac		*				1	1	0	7	0				0															0
	MH.0.R2.2b	mb	5	ac		*								0																			0
	MH.0.R2.2c	mb	5	ac		*								0																			0
	MH.0.R2.2d	mb	5	ac		*								0																			0
	MH.0.R2.2e	mb	5	ac		*								0																			0
	MH.0.R2.2h													0																			0
	MH.0.R2.2i													0																			0
	MH.0.R2.13_a										1	0	2	0				0															0
	MH.0.R2.13_b													0																			0
3	MH.0.R3a	mb	5	ac						1	1	0	2	0				0															0
	MH.0.R3b	mb	5	ac										0																			0
	MH.0.R3.2a					no let on slides					1	1	14	0				0.0714286															0
	MH.0.R3.2b													0																			0
	MH.0.R3.2c													0																			0
	MH.0.R3.2d													0																			0
	MH.0.R3.2e													1																			0
	MH.0.R3.2f													0																			0
	MH.0.R3.2g													0																			0
	MH.0.R3.2h													0																			0
	MH.0.R3.2i													0																			0
	MH.0.R3.2j													0																			0
	MH.0.R3.2k													0																			0
	MH.0.R3.2l													0																			0
	MH.0.R3.2m													0																			0
	MH.0.R3.2n													0																			0
4	MH.0.R4d	mb	5	ac						1	1	1	1	1				1															0
5	MH.0.R5e	mb	5	ac						0	1	0	1	0				0															0
	MH.0.G2.0a	mb	5	ac																													0		1	2	1
	MH.0.G2.0b	mb	5	ac																													0		0		1
	MH.0.G2.0c	mb	5	ac																													0		0	1	1
	MH.0.G2.0d																																0		0		0
	MH.0.G.2.1																																0		0	1	1
	MH.0.G.2.2																																0		0	1	1
	MH.0.G.2.3a																																0		0
	MH.0.G.2.3b																																0		0
	MH.0.G3a	mb	5	ac																													0		0	4	0
	MH.0.G3b	mb	5	ac																													0		0		1
	MH.0.G3a1						P																										0		0		1
	MH.0.G3b1						P																										0		0		1
	MH.0.G3c																																0		0		0
	MH.0.G3d																																0		0		0
	MH.0.G3e																																0		0		0
	MH.0.G3f																																0		0		0
	MH.0.G3g																																0		0		0
	MH.0.G3Aa																																0		0	8	0
	MH.0.G3Ab																																0		0		0
	MH.0.G3Ac																																0		0		0
	MH.0.G3Ad																																0		0		0
	MH.0.G3Ae																																0		0		0
	MH.0.G3Ba																																0		0		0
	MH.0.G3Bb																																0		0		0
	MH.0.G3Bc																																0		0		0
	MH.0.G3Ca																																0		0		0
	MH.0.G3Cb																																0		0		0
SH	Stadbury Hill								5	0.2	9	0.111111	64	0.046875	0.046875	0.211371	0.0266303	0.046875		0.235702	0.0833333												0
1	SH.0.R1a										1	0	5	0				0	0														0
	SH.0.R1b													0					0														0
	SH.0.R1c													0					0														0
	SH.0.R1d													0					0														0
	SH.0.R1e													0					0														0
	SH.0.R1.2a	mb	5	ac							1	0	9	0				0	0														0
	SH.0.R1.2b	mb	5	ac										0					0														0
	SH.0.R1.2c	mb	5	ac										0					0.75														0
	SH.0.R1.2d	mb	5	ac										0					0														0
	SH.0.R1.2e	mb	5	ac										0					0.0833333		0.0833333												0
	SH.0.R1.2f	mb	5	ac										0																			0
	SH.0.R1.2g	mb	5	ac										0																			0
	SH.0.R1.2h	mb	5	ac										0																			0
	SH.0.R1.2i	mb	5	ac										0																			0
2	SH.0.R2a	mb	5	ac							1	0	5	0				0															0
	SH.0.R2b	mb	5	ac										0																			0
	SH.0.R2c	mb	5	ac										0																			0
	SH.0.R2d	mb	5	ac										0																			0
	SH.0.R2e	mb	5	ac										0																			0
	SH.0.R2.2a	mb	5	ac							1	0	11	0				0															0
	SH.0.R2.2b	mb	5	ac										0																			0
	SH.0.R2.2c	mb	5	ac										0																			0
	SH.0.R2.2d	mb	5	ac										0																			0
	SH.0.R2.2e	mb	5	ac										0																			0
	SH.0.R2.2f	mb	5	ac										0																			0
	SH.0.R2.2g	mb	5	ac										0																			0
	SH.0.R2.2h	mb	5	ac										0																			0
	SH.0.R2.2i	mb	5	ac										0																			0
	SH.0.R2.2j	mb	5	ac										0																			0
	SH.0.R2.2k	mb	5	ac										0																			0
3	SH.0.R3a	mb	5	ac							1	0	6	0				0															0
	SH.0.R3b	mb	5	ac										0																			0
	SH.0.R3c	mb	5	ac										0																			0
	SH.0.R3d	mb	5	ac										0																			0
	SH.0.R3e	mb	5	ac										0																			0
	SH.0.R3f	mb	5	ac										0																			0
	SH.0.R3.2a	mb	5	ac							1	0	10	0				0															0
	SH.0.R3.2b	mb	5	ac										0																			0
	SH.0.R3.2c	mb	5	ac										0																			0
	SH.0.R3.2d	mb	5	ac										0																			0
	SH.0.R3.2e	mb	5	ac										0																			0
	SH.0.R3.2f	mb	5	ac										0																			0
	SH.0.R3.2g	mb	5	ac										0																			0
	SH.0.R3.2h	mb	5	ac										0																			0
	SH.0.R3.2i	mb	5	ac										0																			0
	SH.0.R3.2j	mb	5	ac										0																			0
	SH.0.R3.3a	mb	5	ac							1	0	8	0				0															0
	SH.0.R3.3b	mb	5	ac										0																			0
	SH.0.R3.3c	mb	5	ac										0																			0
	SH.0.R3.3d	mb	5	ac										0																			0
	SH.0.R3.3e	mb	5	ac										0																			0
	SH.0.R3.3f	mb	5	ac										0																			0
	SH.0.R3.3g	mb	5	ac										0																			0
	SH.0.R3.3h	mb	5	ac										0																			0
4	SH.0.R4a							0		1	1	1	4	1				0.75															0
	SH.0.R4b													0
	SH.0.R4a					change to c/d on slide								1
	SH.0.R4b													1
5	SH.0.R5a	mb	5	ac							1	0	6	0				0
	SH.0.R5b	mb	5	ac										0
	SH.0.R5c	mb	5	ac										0
	SH.0.R5d	mb	5	ac										0
	SH.0.R5f	mb	5	ac										0
	SH.0.R5g	mb	5	ac										0
NL	S. Heide								3	0	17	0	109	0	0	0	4	0		0	0
1	NL.0.R1	tb	5	ac+wb2						0	1	0	3	0				0	0
	NL.0.R1a	tb	5	ac+wb2										0					0
	NL.0.R1b	tb	5	ac+wb2										0					0
2	NL.0.R2a	tb	5	ac+wb2						0	1	0	9	0				0	0
	NL.0.R2b			wb+on										0					0
	NL.0.R2c			wb+on										0					0
	NL.0.R2d			wb+on										0					0
	NL.0.R2e			wb+on										0					0
	NL.0.R2f			wb+on										0					0
	NL.0.R2k	mb	5	ac+on										0					0
	NL.0.R2l	mb	5	ac+on										0					0
	NL.0.R2m	mb	5	ac+on										0					0
	NL.0.R2.2a	tb	5	ac+wb2							1	0	9	0				0	0
	NL.0.R2.2b	tb	5	ac+wb2										0					0
	NL.0.R2.2c	tb	5	ac+wb2										0					0
	NL.0.R2.2d	tb	5	ac+wb2										0					0
	NL.0.R2.2e	mb	5	wb+6h										0					0
	NL.0.R2.2f	mb	5	wb+6h										0					0		0
	NL.0.R2.2g	mb	5	wb+6h										0
	NL.0.R2.2h	mb	5	ac+on										0
	NL.0.R2.2i	mb	5	ac+on										0
3	NL.0.R3d	mb	5	ac+on						0	1	0	6	0				0
	NL.0.R3e	mb	5	ac+on										0
	NL.0.R3f	mb	5	ac+on		*								0
	NL.0.R3g	mb	5	ac+on		*								0
	NL.0.R3h	mb	5	ac+on		*								0
	NL.0.R3i	mb	5	ac+on		*								0
	NL.0.R3.1a	mb	5	wb+on							1	0	6	0				0
	NL.0.R3.1b	mb	5	wb+on										0
	NL.0.R3.1c	mb	5	wb+on										0
	NL.0.R3.1d	mb	5	ac+on										0
	NL.0.R3.1e	mb	5	ac+on										0
	NL.0.R3.1f	mb	5	ac+on										0
	NL.0.R3.2a	mb	5	wb+on							1	0	5	0				0
	NL.0.R3.2b	mb	5	wb+on										0
	NL.0.R3.2c	mb	5	wb+on										0
	NL.0.R3.2e					*								0
	NL.0.R3.2f					*								0
	NL.0.R3.3a	mb	5	ac+on	poor q						1	0	6	0				0
	NL.0.R3.3b	mb	5	ac+on										0
	NL.0.R3.3c	mb	5	wb+6h										0
	NL.0.R3.3d	mb	5	wb+6h										0
	NL.0.R3.3e	mb	5	wb+6h										0
	NL.0.R3.3f	mb	5	wb+6h										0
	NL.0.R3.4a	mb	5	wb+6h							1	0	6	0				0
	NL.0.R3.4b	mb	5	wb+6h										0
	NL.0.R3.4c	mb	5	wb+6h										0
	NL.0.R3.4a1													0
	NL.0.R3.4b1													0
	NL.0.R3.4c1													0
	NL.0.R3.5a	ink	5	ac+on							1	0	9	0				0
	NL.0.R3.5b	ink	5	ac+on										0
	NL.0.R3.5c	ink	5	ac+on										0
	NL.0.R3.5d	mb	5	wb+on										0
	NL.0.R3.5e	mb	5	wb+on										0
	NL.0.R3.5f	mb	5	wb+on										0
	NL.0.R3.5g													0
	NL.0.R3.5h													0
	NL.0.R3.5i													0
	NL.0.R3.6a	mb	5	ac+on							1	0	12	0				0
	NL.0.R3.6b	mb	5	ac+on										0
	NL.0.R3.6c	mb	5	ac+on										0
	NL.0.R3.6d	mb	5	ac+on										0
	NL.0.R3.6e	mb	5	ac+on										0
	NL.0.R3.6f	mb	5	ac+on										0
	NL.0.R3.6g	mb	5	wb+on										0
	NL.0.R3.6h	mb	5	wb+on										0
	NL.0.R3.6I	mb	5	wb+on										0
	NL.0.R3.6J	mb	5	wb+on										0
	NL.0.R3.6k	mb	5	wb+on										0
	NL.0.R3.6l	mb	5	wb+on										0
	NL.0.R3.7a	mb	5	wb+on							1	0	4	0				0
	NL.0.R3.7b	mb	5	wb+on										0
	NL.0.R3.7c	mb	5	wb+on										0
	NL.0.R3.7d	mb	5	wb+on										0
	NL.0.R3.9a	mb	5	wb+on							1	0	2	0				0
	NL.0.R3.9b	mb	5	wb+on										0
	NL.0.R3.10	mb	5	ac+on							1	0	1	0				0
	NL.0.R3.11a	mb	5	on							1	0	1	0				0
	NL.0.R3.12a	mb	5	ac+on							1	0	8	0				0
	NL.0.R3.12b	mb	5	ac+on										0
	NL.0.R3.12c	mb	5	ac+on										0
	NL.0.R3.12d	mb	5	ac+on										0
	NL.0.R3.12e	mb	5	wb+on										0
	NL.0.R3.12f	mb	5	wb+on										0
	NL.0.R3.12g	mb	5	wb+on										0
	NL.0.R3.12h	mb	5	wb+on										0
	NL.0.R3.13a	mb	5	wb+on							1	0	8	0				0
	NL.0.R3.13b	mb	5	wb+on										0
	NL.0.R3.13c	mb	5	wb+on										0
	NL.0.R3.13d	mb	5	wb+on										0
	NL.0.R3.13e	mb	5	wb+on										0
	NL.0.R3.13f	mb	5	ac+on										0
	NL.0.R3.13g	mb	5	ac+on										0
	NL.0.R3.13h	mb	5	ac+on										0
	NL0.R3.14a	mb	5	ac+on							1	0	14	0				0
	NL0.R3.14b	mb	5	ac+on										0
	NL0.R3.14c	mb	5	ac+on										0
	NL0.R3.14d	mb	5	ac+on										0
	NL0.R3.14e	mb	5	ac+on										0
	NL.0.R3.14f	mb		wb+on										0
	NL.0.R3.14g	mb		wb+on										0
	NL.0.R3.14h	mb		wb+on										0
	NL.0.R3.14i	mb		wb+on										0
	NL.0.R3.14j	mb		wb+on										0
	NL0.R3.14k	mb		wR+on										0
	NL0.R3.14l	mb		wR+on										0
	NL0.R3.14m	mb		wR+on										0
	NL0.R3.14n	mb		wR+on	?									0
	NL.0.J3.10	mb	5	ac+on																															0	1
	NL.0.J3.10a	mb	5	wb+on
	NL.0.G2a	mb	5	wb+6h		*																													0		1
	NL.0.G2b	mb	5	wb+6h		*																													0		1
	NL.0.G2c	mb	5	wb+6h		*																													0		0
	NL.0.G3.1	mb		ac+on																															0
	NL.0.G3.1a	mb		ac+on																															0
	Nl.0.G3.8a	mb	5	wb+on		*																													0		1
	Nl.0.G3.8b	mb	5	wb+on		*																													0		0
	NL.0.GR3.8a						WB+Overnight																												0		1
	NL.0.GR3.8b						WB+Overnight																												0
	NL/GR3.9	mb	5	wb+on		*																													0		1
LV	Aldershot Meta								1	0	1	0	2	0		0	0	0		0	0
1	AL.0.R.1a							0		0	1	0	1	0					0
	AL.0.R.1b							0					1	0					0
	AL.0.G.5.0					*																													0
	AL.0.G.5.0a																																		0
	AL.0.G.5.0b																																		0
	AL.0.G.5.0c					*																													0
	AL.0.G.5.0d					*																													0
	AL.0.G.5.0e					*																													0
	AL.0.G.5.0f					*																													0
	AL.0.G.5.1					*																													0
	AL.0.G.5.1a					*																													0	1
	AL.0.G.5.1b					*																													0
	AL.0.G.5.1c					*																													0
	AL.0.G.5.1d					*																													0
Notes:
1	plants per plot typically three.
																								Th.0.R2	Th.0.R2		Th.0.R2	Th.0.R2

## Sheet: Overview T1
Lycopodiella inundata study sample summary																to do						June 20, 2019
Time			Pilot - Spring 2019 (time 0)	Time 1
Site code	Site Name/Location	OU/GPS	Assoc plants	Soils (NRM)		Root fungus ID and colonization								roots/plant	avg root length (mm)	avg plant length (cm)	avg roots/cm	% without RH	Plant tissue (CEH) (C/N/P)	Plant tissue (Pop gen.)	Precipitation	Health (started T1)	Associates DAFOR (T1)	Strobili %	Spore recruitment
				OM (tests)	BD	# mol. OTUs	IDed FRE	# plants exam	% plants col Muc-like	Freq. roots col. per plant (wtd avg.)	# roots exam	% roots colonised Muc-like	% roots colonised GLOM-like						wt (G)	# samples/ID	(mm/y)	Hansatech
TH	Thursley	SU 90213 40827		pH, available macro, conductivity	T0			7	1	0.704545	44	0.704545	0.0909091	14.6667	9.98333	5.43889	2.83769					DONE T1	DONE T1	#REF!	Y
HB	Hyde Bog	SY 87487 91996		1, 2, pH, C&N&P available, conductivity	T0			11	1	0.726027	73	0.780822	0.0958904	12.6667	10.5167	4.32407	3.29038					DONE T1	DONE T1	#REF!	Y
ST	Stannon Park	SX 13468 81308		1, 2, pH, C&N&P available, conductivity	T0			11	0.909091	0.77551	49	0.755102	0.0816327	10.0556	12.4667	6.01667	1.66899			10/ST.0 1-10		DONE T1	DONE T1	#REF!	N
PL	Park Lake	SX 19872 70350		1, 2, pH, C&N&P available, conductivity	T0			19	1	0.80747	83	0.89	0.0481928	9.05556	12.3	7.91667	1.21657			10/PL.0 1-10		DONE T1	DONE T1	#REF!	N
CE	Coulin Estate	NG 98021 57635		1, 2, pH, C&N&P available, conductivity	T0	8	1	19	0.947368	0.980392	102	0.990196	0	8.5	11.8125	4.69444	1.86866			5/CE.0 1-5		DONE T1	DONE T1
MP	Munday Estate (path)	NG 81687 52419		1, 2, pH, C&N&P available, conductivity	T0			17	0.470588	0.983871	62	0.983871	0	5.55556	9.45985	2.13333	2.60417					DONE T1	DONE T1
BD	Ben Damph	NG 85651 54609		1, 2, pH, C&N&P available, conductivity	T0			16	1	0.983831	67	0.93	0	8.25	9.13798	3.71667	2.21973					DONE T1	DONE T1
MH	Matley Heath	SU 33573 08479		1, 2, pH, C&N&P available, conductivity	T0			8	1	0.75	40	0.825	0	11	13.7833	3.62222	3.1994					DONE T1	DONE T1	#REF!	a few on one subplot
SH	Stadbury Hill	SU 28640 15959		1, 2, pH, C&N&P available, conductivity	yes			12	0.666667	0.8	70	0.785714	0.0428571	11.2222	13.2722	3.39444	3.30811					DONE T1	DONE T1	#REF!	a few on one subplot
NL	S. Heide A	N51 23' 48.16212'' E 5 35'39.53544''		1, 2, pH, C&N&P available, conductivity	yes			11	0.636364	0.848909	55	0.927273	0.0363636	11.1667	10.8667	4.65556	2.63298					DONE T1	DONE T1	#REF!
	S. Heide B							12	1	0.897959	49	0.897959	0.0204082	11.2778	7.16811	3.30556	3.46564					DONE T1	DONE T1	#REF!
LV	Aldershot Meta	SU 83044 52511		1, 2, pH, C&N&P available, conductivity	yes			3	0.666667	0.56	25	0.6	0	7	5.33143	2.96	2.51598					DONE T1	DONE T1	#REF!	N
To date (14/3/20)								146	0.89726		719	0.8637	0.0375522

## Sheet: Overview T0
Lycopodiella inundata study sample summary
To date (14/11/19)			Pilot - Spring 2019 (time 0)	Time 0
Site code	Site Name/Location	OU/GPS	Assoc plants	Soils (FR)			Root fungus ID and colonization						Plant tissue (CEH) (C/N/P)	Plant tissue (Pop gen.)	Precipitation 2018
				# OM *	Mineral	Bulk Density	# mol.	% FRE	# plants	Freq. roots col. per plant (wtd avg.)	# roots exam	% colonised Muc-like	wt (G)	# samples/ID	(mm/y)
TH	Thursley	SU 90213 40827		5	correlates to OM	yes	tbd		9	0.0555556	38	0.105263	with Netty		#REF!
HB	Hyde Bog	SY 87487 91996		4	correlates to OM	yes	tbd		6	0.0970968	31	0.0967742	0.53g		#REF!
ST	Stannon Park	SX 13468 81308		4	correlates to OM	yes	tbd		8	0.0666667	45	0.0666667	1.03 g	10/ST 1-10	#REF!
PL	Park Lake	SX 19872 70350		5	correlates to OM	yes	tbd		28	0.215682	88	0.215909	0.91g	10/PL 1-10	#REF!
CE	Coulin Estate	NG 98021 57635		1	correlates to OM	yes	tbd		19	0.506494	77	0.506494	> 0.6 g	5/CE 1-5	#REF!
MP	Munday Estate	NG 81687 52419		1	correlates to OM	yes	tbd		19	0.0939437	71	0.084507	0.35 g		#REF!
BD	Ben Damph	NG 85651 54609		n/a	correlates to OM	yes	tbd		3	0.111111	9	0.111111	0.28 g		#REF!
MH	Matley Heath	SU 33573 08479		3	correlates to OM	yes	tbd		10	0.0961538	52	0.0961538	0.22 g		#REF!
SH	Stadbury Hill	SU 28640 15959		3	correlates to OM	yes	tbd		9	0.046875	64	0.046875	0.3 g		#REF!
NL	S. Heide	N51 23' 48.16212'' E 5 35'39.53544''		4	correlates to OM	yes	tbd		17	0	109	0	0.78 g		#REF!
LV	Aldershot Meta	SU 83044 52511		3	correlates to OM	yes	1		1	0	2	0	too few plants to collect		#REF!
Total % roots colonised									129		586	0.141638
*OM tests:
1 -	K, Mg and we can add Ca, Mn, Na and S
2-	near total (Al, As, B, Ca, Cd, Co, Cr, Cu, Fe, K, Mn, Na, Ni, P, Pb, S, Sr, Zn, Zr )										1
											1
	repeat in sept/oct
											1
											na
											3

## Sheet: root col (T1)
Lycopodiella inundata study sample summary
Autumn 2019 (T1 Results)
Lycopodiella inundata root colonization analysis
Site code	Site Name/Location	notes	Photo Y(done) / TD(to do)	RH (1/0)	# plots	% plot colonized	# plants evaluated	% FRE in plants P(1)/A(0)	FRE in plants P(1)/A(0)	# roots evaluated	% roots FRE colonized	FRE P(1)/A(0)	Mean roots all sites	SD	SE	% roots col per plant	Mean	SD	SE	HAIR CELLS Vesicles, Arbuscules, Hyphae			ROOT CELLS Vesicles, Arbuscules, Hyphae (exc RH)			GLOM P(1)/A(0)	% roots col per plant	FRE P(1)/A(0)		# grass roots	Grass GLOM P(1)/A(0)
OVERALL					28	1	146	0.89726	141	719	0.8637	621	0.846787		0.0129182		0.846787			56	2	58	20	3	32	0.0375522	0.846787		63
PL	Park Lake				3	1	19	1	19	83	0.86747	72				0.80747	0.846787	0.147945	0.048781	2	1	11	2	3	0	0.0481928
1	PL.1.1.L.1.1a					1	1		1	3		1	0.86747	0.341127	0.0374436	1	1											1	0.0876217
	PL.1.1.L.1.1b		TD									1					0.8										0.87345	1	656
	PL.1.1.L.1.1c											1					0.888889										0.740693	1
	PL.1.1.L.2.1a						1		1	5		1				0.8	1					R					0.75873	1	28.68
	PL.1.1.L.2.1b											1					1										0.787654	1
	PL.1.1.L.2.1c	root cap col.										1					0.666667					R					0.985294	1
	PL.1.1.L.2.2a											1					1										0.979323	1
	PL.1.1.L.2.2b											0					0.666667										0.503788	0
	PL.1.1.L.3.1a						1		1	9		1				0.888889	0.8										1	1
	PL.1.1.L.3.1b											0					0.6										0.979167	0
	PL.1.1.L.3.1c											1					1					R					1	1
	PL.1.1.L.3.2a											1					1										0.706553	1
	PL.1.1.L.3.2c											1					0.833333											1
	PL.1.1.L.3.2d											1					1											1
	PL.1.1.L.3.3a											1					1					R						1
	PL.1.1.L.3.3b											1					0.67					R						1
	PL.1.1.L.3.3c											1					1					R						1
	PL.1.1.L.4.1a						1		1	3		1				1	0.67											1
	PL.1.1.L.4.1b											1					1											1
	PL.1.1.L.4.1c											1																1
	PL.1.1.L.5.1a						1		1	6		1				0.833333												1
	PL.1.1.L.5.1b											1																1
	PL.1.1.L.5.1c											1																1
	PL.1.1.L.5.2a											1																1
	PL.1.1.L.5.2b											1																1
	PL.1.1.L.5.2c											0																0
	PL.1.1.L.6.1a						1		1	3		1				1												1
	PL.1.1.L.6.1b											1																1
	PL.1.1.L.6.1c											1																1
2	PL.1.2.L.1.2a					1	1		1	3		1				1	0.87345		0.0348709									1
	PL.1.2.L.1.2b											1																1
	PL.1.2.L.1.2c											1																1
	PL.1.2.L.2.1a						1		1	6		1				0.67												1
	PL.1.2.L.2.1b											1																1
	PL.1.2.L.2.1c											0																0
	PL.1.2.L.2.2a											1																1
	PL.1.2.L.2.2b											1																1
	PL.1.2.L.2.2c											1										R						1
	PL.1.2.L.3.1a						1		1	3		1				1												1
	PL.1.2.L.3.1b											1																1
	PL.1.2.L.3.1c											1																1
	PL.1.2.L.4.1a						1		1	3		1				1												1
	PL.1.2.L.4.1b											1																1
	PL.1.2.L.4.1c											1																1
	PL.1.2.L.7.1a						1		1	1		1				1												1
	PL.1.2.L.8.1a						1		1	2		1				1												1
	PL.1.2.L.8.1b											1																1
	PL.1.2.L.9.2a						1		1	3		1				0.666667												1
	PL.1.2.L.9.2b											0																0
	PL.1.2.L.9.2c											1																1
3	PL.1.3.L.1.1a					1	1		1	6		1				1						F	V					1
	PL.1.3.L.1.1b											1																1
	PL.1.3.L.1.1c											1																1
	PL.1.3.L.1.2a											1																1
	PL.1.3.L.1.2b	in tip										1																1
	PL.1.3.L.1.2c											1											V					1
	PL.1.3.L.2.1a						1		1	9		0				0.666667												0
	PL.1.3.L.2.1b											0																0
	PL.1.3.L.2.1c		TD									1									A			A		1		1
	PL.1.3.L.2.1d											0														1		0
	PL.1.3.L.2.2a											1																1
	PL.1.3.L.2.2b											1																1
	PL.1.3.L.2.2c											1																1
	PL.1.3.L.2.3a											1																1
	PL.1.3.L.2.3b											1										R						1
	PL.1.3.L.3.1a						1		1	5		1				0.8						R						1
	PL.1.3.L.3.1b											0																0
	PL.1.3.L.3.2a											1																1
	PL.1.3.L.3.2b											1																1
	PL.1.3.L.3.2c	RH entry	TD									1																1
	PL.1.3.L.4.1a	RH entry	TD				1		1	5		0				0.6												0
	PL.1.3.L.4.1b											1														1		1
	PL.1.3.L.4.2a											1														1		1
	PL.1.3.L.4.2b											1																1
	PL.1.3.L.4.2c											0																0
	PL.1.3.L.5.1a						1		1	5		1				1												1
	PL.1.3.L.5.1b											1																1
	PL.1.3.L.5.1c											1																1
	PL.1.3.L.5.2a											1																1
	PL.1.3.L.5.2b											1																1
	PL.1.3.L.6.1a						1		1	3		1				1												1
	PL.1.3.L.6.1b											1																1
	PL.1.3.L.6.1c											1																1
ST	Stannon Park				3	1	11	0.909091	10	49	0.755102	37				0.77551		0.314111	0.0993306	1	1	0	0	0	0	0.0816327		1	0.027027
1	ST.1.1.L.1.1a	*			1	1	1		1	6		1	0.77551	0.42157	0.0602243	1	1									0		1
	ST.1.1.L.1.1b											1					0.6									0		1
	ST.1.1.L.1.1c											1					0				A					1		1
	ST.1.1.L.1.2a											1					0.333333											1
	ST.1.1.L.1.2b											1					0.666667											1
	ST.1.1.L.1.2c											1					1											1
	ST.1.1 L 2.4a	*					1		1	5		1				0.6	0.833333									0		1
	ST.1.1 L 2.4b	*										1					1									0		1
	ST.1.1 L 2.4c	*										1					0.714286									0		0
	ST.1.1 L 2.5a	*										0					1									0		0
	ST.1.1 L 2.5d	*										0					1									0		0
	ST.1.1 L 3.4c	*					1		0	2		0				0	0.740693		0.0993306							0		0
	ST.1.1 L 3.4d	*										0														0		0
2	ST.1.2 L 2.4a				1	1	1		1	3		0				0.333333										0		0
	ST.1.2 L 2.4b											0														0		1
	ST.1.2 L 2.4c											1														0		1
	ST.1.2 L 3.1a						1		1	6		1				0.666667												0
	ST.1.2 L 3.1b											0																0
	ST.1.2 L 3.1c											0																1
	ST.1.2 L 3.2a											1																1
	ST.1.2 L 3.2b											1																1
	ST.1.2 L 3.2c											1																1
	ST.1.2 L 4.3a						1		1	3		1				1												1
	ST.1.2 L 4.3b											1																1
	ST.1.2 L 4.3c											1																1
	ST.1.2 L 5.1a						1		1	6		1				0.833333												1
	ST.1.2 L 5.1b											1																1
	ST.1.2 L 5.1c											1																0
	ST.1.2 L 5.2a											0																1
	ST.1.2 L 5.2b											1																1
	ST.1.2 L 5.2c											1																1
	ST.1.2 L 6.2a						1		1	6		1				1												1
	ST.1.2 L 6.2b											1																1
	ST.1.2 L 6.2c											1																1
	ST.1.2 L 6.3a											1																1
	ST.1.2 L 6.3b											1																1
	ST.1.2 L 6.3c											1																1
3	ST.1.3 L 1.1a	*		0	1	1	1		1	7		1				0.714286										1		1
	ST.1.3 L 1.1b			0								1														1		1
	ST.1.3 L 1.1c			1								1								V						1		0
	ST.1.3 L 1.2a											0														0		1
	ST.1.3 L 1.2b											1														0		0
	ST.1.3 L 1.2c											0														0		1
	ST.1.3 L 1.3a											1																1
	ST.1.3 L 3.1a						1		1	3		1				1										1	G	1
	ST.1.3 L 3.1b											1																1
	ST.1.3 L 3.1c											1																1
	ST.1.3 L 4.2a						1		1	2		1				1												1
	ST.1.3 L 4.2b											1																0
TH	Thursley				3	1	7	1	7	44	0.704545	31				0.704545		0.226679	0.0925412	3	0	0	0	0	0	0.0909091		0	0.0967742
1	TH.1.1 L 1.1a	*				1	1		1	15		0	0.704545	0.456247	0.069577	0.533333	0.533333									0		0
	TH.1.1 L 1.1b	*										0					0.5									0		0
	TH.1.1 L 1.1c	*										0					0.777778									0		0
	TH.1.1 L 1.2a	*										0					0.5									0		0
	TH.1.1 L 1.2b	*										0					1									0		0
	TH.1.1 L 1.2c	*										0					1									0		1
	TH.1.1 L 1.2d	*										0					1									0		1
	TH.1.1 L 1.3a	*	Y									1								V						0		1
	TH.1.1 L 1.3b	*										1														0		1
	TH.1.1 L 1.4a	*										1														0		1
	TH.1.1 L 1.4b	*										1					0.75873		0.0925412							0		1
	TH.1.1 L 1.4c	*										1														0		1
	TH.1.1 L 1.5a	*5% KOH										1								V						0		1
	TH.1.1 L 1.5b	*										1														0		1
	TH.1.1 L 1.5c	0.05										1								V						0		0
	TH.1.1 L 2.4	dest ON					1		1	2		1				0.5										0		1
	TH.1.1 L 2.5											0																1
2	TH.1.2 L 1.1a	*	Y			1	1		1	9		1				0.777778										1		1
	TH.1.2 L 1.1b	*										1														1		0
	TH.1.2 L 1.1c											1														0		0
	TH.1.2 L 1.2a	*										0														0		1
	TH.1.2 L 1.2b	*										0														0		1
	TH.1.2 L 1.2c	*										1														0		1
	TH.1.2 L 1.4a											1														0		1
	TH.1.2 L 1.4b											noisy														0		1
	TH.1.2 L 1.4c											noisy														0		0
	TH.1.2 L 1.5	HCLON; 2 covers										1														0		0
	TH.1.2 L 1.5	HCLON; 2 covers										1														0		1
	TH.1.2 L 6.3a	*					1		1	6		1				0.5										0		1
	TH.1.2 L 6.3b	*										0														0		0
	TH.1.2 L 6.3c	*										0														0		1
	TH.1.2 L 6.4a											1														0		1
	TH.1.2 L 6.4b											1														0		1
	TH.1.2 L 6.4c											0														0		1
3	TH.1.3 L 1.1a	*	Y			1	1		1	6		1				1										1		1
	TH.1.3 L 1.1b	*	Y									1														1		1
	TH.1.3 L 1.1c	*	Y									1														0		1
	TH.1.3 L 1.2a											1														0		1
	TH.1.3 L 1.2b											1														0		?
	TH.1.3 L 1.2c											1														?		1
	TH.1.3 L 3.4a						1		1	2		1				1										0		1
	TH.1.3 L 3.4b											1														0		1
	TH.1.3 L 3.4c											?														0		1
	TH.1.3 L 6.3	*					1		1	4		1				1										0		1
	TH.1.3 L 6.4a	*										1														0		1
	TH.1.3 L 6.4b	*										1														0		1
	TH.1.3 L 6.4c	*										1														0		1
HB	Hyde Bog				3	1	11	1	11	73	0.780822	57				0.726027		0.19505	0.0687046	11	0	8	5	0	7	0.0958904		1	0.192982
	HB.1.1.L.1.1_a	*				1	1		1	8		1	0.780822	0.41369	0.0487538	1	1									0		1
	HB.1.1.L.1.1_b	*										1					0.888889			V			V			0		1
	HB.1.1.L.1.1_c	*										1					0.666667					H			H	0		1
	HB.1.1.L.1.2_a	*										1					0.8									0		1
	HB.1.1.L.1.2_b	*										1					1									0		1
	HB.1.1.L.1.2_c	*										1					0.666667									0		1
	HB.1.1.L.1.3_a	*										1					0.666667									0		1
	HB.1.1.L.1.3_b	*										1					1									0		1
	HB.1.1.L.2.1_a	*	TD				1		1	9		1				0.888889	1									0		1
	HB.1.1.L.2.1_b	*										1					0.4									0		0
	HB.1.1.L.2.1_c	*										1														0		1
	HB.1.1.L.2.2_a	*										1														0		1
	HB.1.1.L.2.2_b	*										1					0.787654		0.0687046							0		0
	HB.1.1.L.2.2_c	*										1														0		1
	HB.1.1.L.2.3_a	*										0														0		1
	HB.1.1.L.2.3_b	*										1														0		0
	HB.1.1.L.2.3_c	*		0								1														0		1
	HB.1.1.L.3.1_a	*					1		1	6		0				0.666667										0		1
	HB.1.1.L.3.1_b	*										1								V						0		1
	HB.1.1.L.3.1_c	*	TD	0								1														0		1
	HB.1.1.L.3.2_a	*										0														0		1
	HB.1.1.L.3.2_b	*	TD RH									1														0		1
	HB.1.1.L.3.2_c	*										1														0		0
	HB.1.1.L.4.1_a	*					1		1	5		1				0.8				V						0		1
	HB.1.1.L.4.1_b	*										1														0		1
	HB.1.1.L.4.1_c	*	TD									1														0		1
	HB.1.1.L.4.2_a	*										1														0		1
	HB.1.1.L.4.2_b	*										0														0		1
	HB.1.1.L.5.1_a	*	TD	0			1		1	6		1				1										1		1
	HB.1.1.L.5.1_b	*		0								1														1		0
	HB.1.1.L.5.1_c	*		0								1								V						0		1
	HB.1.1.L.5.2_a	*		0								1														0		1
	HB.1.1.L.5.2_b	*		0								1														0		0
	HB.1.1.L.5.2_c	*		0								1														0		1
2	HB.1.2 L.1.x.a	*		0		1	1		1	12		0				0.666667										0		1
	HB.1.2 L.1.x.b	*										1														0		1
	HB.1.2 L.1.x.c											1														0		1
	HB.1.2 L.1.x.d											0														0		1
	HB.1.2 L.1.x.e											1								V						0		0
	HB.1.2.L.1.x.f											1								V						0		0
	HB.1.2.L.1.1_a	*										1											V			0		1
	HB.1.2.L.1.1_b	*										1										RH			RH	0		1
	HB.1.2.L.1.1_c	*										1											V			1		1
	HB.1.2.L.1.2_a	*										0														0		1
	HB.1.2.L.1.2_b	*										0														0		0
	HB.1.2.L.1.2_c	*										1														0		1
	HB.1.2.L.3.1_a	*					1		1	9		1				0.666667										1		0
	HB.1.2.L.3.1_b	*										1														1		1
	HB.1.2.L.3.1_c	*										1														0		1
	HB.1.2.L.3.2_a	*										0														0		0
	HB.1.2.L.3.2_b	*										1														0		1
	HB.1.2.L.3.2_c	*										0														0		tbd
	HB.1.2.L.3.3_a	*										1										R			R	0		1
	HB.1.2.L.3.3_b	*										1										R			R	0		1
	HB.1.2.L.3.3_c	*										0														0		1
	HB.1.2 L 6.4a						1		1	1		1				1									H	0		1
	HB.1.2 L 6.4b											tbd														tbd		1
3	HB.1.3.L1.1_a					1	1		1	10		1				1										1		1
	HB.1.3.L1.1_b											1														0		1
	HB.1.3.L1.1_c											1														0		1
	HB.1.3.L1.2_a	*										1														1		1
	HB.1.3.L1.2_b	*										1														0		1
	HB.1.3.L1.2_c	*										1								F		F			F	0		0
	HB.1.3.L1.2_d	*										1										F			F	0		1
	HB.1.3.L1.3_a	*										1								V		H				0		1
	HB.1.3.L1.3_b	*										1														0		0
	HB.1.3.L1.3_c	*										1														0		0
	HB.1.3.L.3.5_b						1		1	5		0				0.4										0		0
	HB.1.3.L.3.5_d											1								v						0		0
	HB.1.3.L.3.5_c											1														0		1
	HB.1.3 L 3.7a	*										0														0		1
	HB.1.3 L 3.7d	*										0														0		1
	HB.1.3 L 5.4a						1		1	2		0				0										0		1
	HB.1.3 L 5.4b											0														0		1
MP	Munday Estate				1	1	17	0.470588	17	62	0.983871	61				0.983871		0.0588235	0.0147059	4	0	0	0	0	0	0		1	0.0655738
1	MP.1.L.1.1a		Y			1	1		1	3		1	0.983871	0.125972	0.016129	1	1									0		1
	MP.1.L.1.1b		Y									1					1									0		1
	MP.1.L.1.1c		Y									1					1			V						0		1
	MP.1.L.2.1a		Y				1		1	6		1				1	1									0		1
	MP.1.L.2.1b		Y									1					1			V						0		1
	MP.1.L.2.1c		Y									1					1									0		1
	MP.1.L.2.2a											1					0.75											1
	MP.1.L.2.2b											1					1											1
	MP.1.L.2.2c											1					1											1
	MP.1.L.3.1a		Y				1		1	6		1				1	1									0		1
	MP.1.L.3.1b		Y									1					1									0		1
	MP.1.L.3.1c		Y									1					1									0		1
	MP.1.L.3.2a											1					1											1
	MP.1.L.3.2b											1					1											1
	MP.1.L.3.2c											1					1											1
	MP.1 L 4.1a						1		1	3		1				1	1											1
	MP.1 L 4.1b											1					1											1
	MP.1 L 4.1c											1					0.985294		0.0147059									1
	MP.1 L 5.1a						1		1	5		1				1												1
	MP.1 L 5.1b											1																1
	MP.1 L 5.1c											1																1
	MP.1 L 5.2a											1																0
	MP.1 L 5.2b											1																1
	MP.1 L 6.1a						1		1	4		1				1												1
	MP.1 L 6.1b											1																1
	MP.1 L 6.1c											1																1
	MP.1 L 6.1d											1																1
	MP.1 L 7.1a						1		1	4		0				0.75												1
	MP.1 L 7.1b											1																1
	MP.1 L 7.1c											1																1
	MP.1 L 7.1d											1																1
	MP.1 L 8.1						1		1	4		1				1										0		1
	MP.1 L 8.1a											1																1
	MP.1 L 8.1b											1																1
	MP.1 L 8.1c											1																1
	MP.1 L 9.1a						1		1	3		1				1												1
	MP.1 L 9.1b											1																1
	MP.1 L 9.1c											1																1
	MP.1 L 10.1a						1		1	4		1				1												1
	MP.1 L 10.1b											1																1
	MP.1 L 10.1c											1																1
	MP.1 L 10.1d											1																1
	MP.1 L 11.1a						1		1	4		1				1												1
	MP.1 L 11.1b											1																1
	MP.1 L 11.1c											1																1
	MP.1 L 11.1d											1																1
	MP.1 L 12.1a						1		1	3		1				1												1
	MP.1 L 12.1b											1																1
	MP.1 L 12.1c											1																1
	MP.1 L 13.1a						1		1	3		1				1												1
	MP.1 L 13.1b											1																1
	MP.1 L 13.1c											1																1
	MP.1 L 14.1a						1		1	3		1				1												1
	MP.1 L 14.1b											1																1
	MP.1 L 14.1c											1																1
	MP.1 L 15.1a						1		1	4		1				1												1
	MP.1 L 15.1b											1																1
	MP.1 L 15.1c											1																1
	MP.1 L 15.1d											1																1
	MP.1 L 16.1a						1		1	2		1				1												1
	MP.1 L 16.1b											1																1
	MP.1 L 17.1a						1		1	1		1				1												1
CE	Coulin Estate				3	1	19	0.947368	19	102	0.990196	101				0.980392		0.062738	0.0147875	13	0	12	8	0	5	0		1	0.128713
1	CE.1.1.L.1.4a	*				1	1		1	4		1	0.980583	0.137987	0.0136628	1	1			V		H	V		H	0		0
	CE.1.1.L.1.4b	*										1					0.75									0		1
	CE.1.1.L.1.4c	*										1					1									0		1
	CE.1.1.L.1.4d	*										1					1			V						0		1
	CE.1.1.L.2a						1		1	4		1				0.75	1											1
	CE.1.1.L.2b											1					1											1
	CE.1.1.L.2c											1					1											1
	CE.1.1.L.2d											0					1											1
	CE.1.1.L.3a						1		1	4		1				1	1											1
	CE.1.1.L.3b											1					1											1
	CE.1.1.L.3c											1					1											1
	CE.1.1.L.3d											1					1											1
	CE.1.1.L.4.1a		P				1		1	4		1				1	1			V								1
	CE.1.1.L.4.1b											1					1											1
	CE.1.1.L.4.1c											1					1											1
	CE.1.1.L.4.1d											1					1											1
	CE.1.1.L.5a						1		1	3		1				1	1					R						1
	CE.1.1.L.5b											1					0.857143			V		F						1
	CE.1.1.L.5c	cap										1					1											1
	CE.1.1.L.6a	many spores					1		1	4		1				1	0.979323		0.0147875									1
	CE.1.1.L.6b											1																1
	CE.1.1.L.6c											1																1
	CE.1.1.L.6d											1																1
2	CE.1.2.L.1.1a					1	1		1	3		1				1												1
	CE.1.2.L.1.1b											1																1
	CE.1.2.L.1.1c											1																1
	CE.1.2.L.2.1a						1		1	5		1				1						A						1
	CE.1.2.L.2.1b											1										R						1
	CE.1.2.L.2.1c											1										F						1
	CE.1.2.L.2.2a											1																1
	CE.1.2.L.2.2b											1								V		F	V		H			1
	CE.1.2.L.3.1a		TD				1		1	5		1				1				v		F						1
	CE.1.2.L.3.1b											1								v		F						1
	CE.1.2.L.3.1c											1																1
	CE.1.2.L.3.2a	*										1								V			V			0		1
	CE.1.2.L.3.2b	*										1								V			V			0		1
	CE.1.2.L.4a						1		1	3		1				1												1
	CE.1.2.L.4b											1																1
	CE.1.2.L.4c											1																1
	CE.1.2.L.5.1a						1		1	6		1				1												1
	CE.1.2.L.5.1b											1																1
	CE.1.2.L.5.1c											1																1
	CE.1.2.L.5.2a											1																1
	CE.1.2.L.5.2b											1																1
	CE.1.2.L.5.2c											1																1
	CE.1.2.L.6.1a						1		1	3		1				1												1
	CE.1.2.L.6.1b											1																1
	CE.1.2.L.6.1c											1																1
3	CE.1.3 L .1.1a					1	1		1	11		1				1												1
	CE.1.3 L .1.1b											1																1
	CE.1.3 L .1.1c											1																1
	CE.1.3 L .1.1d											1																1
	CE.1.3 L .1.2a											1																1
	CE.1.3 L .1.2b											1																1
	CE.1.3 L .1.2c											1																1
	CE.1.3 L .1.2d		TD									1																1
	CE.1.3 L .1.3a											1																1
	CE.1.3 L .1.3b											1																1
	CE.1.3 L .1.3c											1																1
	CE.1.3 L .2.1a						1		1	10		1				1												1
	CE.1.3 L .2.1b											1																1
	CE.1.3 L .2.1c											1																1
	CE.1.3 L .2.2a											1																1
	CE.1.3 L .2.2b											1																1
	CE.1.3 L .2.2c											1																1
	CE.1.3 L .2.2d											1																1
	CE.1.3 L .2.3a											1																1
	CE.1.3 L .2.3b											1																1
	CE.1.3 L .2.3c											1																1
	CE.1.3 L .3.1a						1		1	7		1				1												1
	CE.1.3 L .3.1b											1																1
	CE.1.3 L .3.1c											1																1
	CE.1.3 L .3.2a											1								V		H	V		H	0		1
	CE.1.3 L .3.2b											1								V		H	V		H	0		1
	CE.1.3 L .3.2c											1								V		H	V		H	0		1
	CE.1.3 L .3.3a											1																1
	CE.1.3 L .4.1a						1		1	9		1				1												1
	CE.1.3 L .4.1b											1																1
	CE.1.3 L .4.1c											1																1
	CE.1.3 L .4.1d											1																1
	CE.1.3 L .4.2a											1																1
	CE.1.3 L .4.2b											1																1
	CE.1.3 L .4.2c											1																1
	CE.1.3 L .4.3a		P									1								V			V					1
	CE.1.3 L .4.3b											1																1
	CE.1.3 L .4.3c											1																1
	CE.1.3 L .5.1a						1		1	8		1				1												1
	CE.1.3 L .5.1b											1																1
	CE.1.3 L .5.1c											1																1
	CE.1.3 L .5.2a											1																1
	CE.1.3 L .5.2b											1																1
	CE.1.3 L .5.2c											1																0
	CE.1.3 L .5.3a											1																1
	CE.1.3 L .5.3b											1																1
	CE.1.3 L .5.3c											dirty																1
	CE.1.3 L 6.1a						1		1	7		1				0.857143												1
	CE.1.3 L 6.1b											1																0
	CE.1.3 L 6.1c											1																0
	CE.1.3 L 6.2a											1																0
	CE.1.3 L 6.2b											0																0
	CE.1.3 L 6.2c											1																0
	CE.1.3 L 6.3											1														0		0
	CE.1.7 L 1.2a						1		1	2		1				1												1
	CE.1.7 L 1.2b											1																1
AL	Long Valley				1	1	3	0.666667	2	25	0.6	15				0.56		0.369313	0.261144							0		1	0
	AL.1.1.L.1.1a	*				1	1		0	6		0	0.6	0.489898	0.1	0	0									0		0
	AL.1.1.L.1.1b	*										0					0.636364									0		0
	AL.1.1.L.1.1c	*										0					0.875									0		0
	AL.1.1.L.1.1d	*										0														0		1
	AL.1.1.L.1.1e	*										1										H			H	0		1
	AL.1.1.L.1.1f	*										0					0.503788		0.261144							0		0
	AL.1.1.L.2.1a	*					1		1	11		1				0.636364										0		1
	AL.1.1.L.2.1b	*										1														0		1
	AL.1.1.L.2.1c	*										1														0		1
	AL.1.1.L.2.2a	*										0														0		0
	AL.1.1.L.2.2b	*										0														0		1
	AL.1.1.L.2.2c	*										0														0		1
	AL.1.1.L.2.3a	*										1														0		1
	AL.1.1.L.2.3b	*										1														0		1
	AL.1.1.L.2.3c	*										0														0		1
	AL.1.1.L.2.4e	*										1														0		1
	AL.1.1.L.2.4f	*asco present										1														0		1
	AL.1.1.L.5.1h	*		0			1		1	8		1				0.875										0		0
	AL.1.1.L.5.1i	*		0								0														0		0
	AL.1.1.L.5.1a	*										1														0		1
	AL.1.1.L.5.1b	*										1										H			H	0		0
	AL.1.1.L.5.1c	*										1														0		1
	AL.1.1.L.5.1d	*										1														0		0
	AL.1.1.L.5.1e	*										1														0		1
	AL.1.1.L.5.1f	*										1														0		1
MH	Matley Heath				1	1	8	1	8	40	0.825	33	0.785714	0.410326	0.0640821	0.75		0.204162	0.077166	2	0	3	0	0	0	0		1	0.0606061
	MH.1.1 L.1.1a						1		1	15		1				0.666667	0.666667											1
	MH.1.1 L.1.1b											0					0.75											1
	MH.1.1 L.1.1c											0					0.428571											1
	MH.1.1 L.1.2a											1					1											1
	MH.1.1 L.1.2b											0					1											1
	MH.1.1 L.1.2c											1					1											1
	MH.1.1 L.1.3a											0					1											1
	MH.1.1 L.1.3b											1					1											0
	MH.1.1 L.1.3c											1					0.855655		0.077166									1
	MH.1.1 L.1.4a											1																1
	MH.1.1 L.1.4b											1																1
	MH.1.1 L.1.4c											1																1
	MH.1.1 L.1.4d											1																1
	MH.1.1 L.1.4e											1																1
	MH.1.1 L.2.1a						1		1	4		1				0.75												1
	MH.1.1 L.2.1b											1																1
	MH.1.1 L.2.1c											1																1
	MH.1.1 L.2.2a											0																1
	MH.1.1 L.3.1c						1		1	6		1				1												0
	MH.1.1 L.3.1d											1																0
	MH.1.1 L.3.1e											1																1
	MH.1.1 L.3.1a											nd																0
	MH.1.1 L.3.1b											nd																1
	MH.1.1 L.3.2a											1																0
	MH.1.1 L.3.2b											1																1
	MH.1.1 L.3.2c											1																1
	MH.1.2.L.3.1a						1		1			1				1												1
	MH.1.2.L.3.1b											1																1
	MH.1.2.L.3.1c											1																1
	MH.1.2.L.5.1a						1		1	7		1				0.428571												1
	MH.1.2.L.5.1b											0																1
	MH.1.2.L.5.1c											0																1
	MH.1.2.L.5.2a											1																1
	MH.1.2.L.5.2b											0																1
	MH.1.2.L.5.2c											1																1
	MH.1.2.L.5.2d											0																1
	MH.1.3.L.1.1a						1		1	3		1				1												1
	MH.1.3.L.1.1b											1																1
	MH.1.3.L.1.1c											1																1
	MH.1.3.L.2.1a						1		1	3		1				1												1
	MH.1.3.L.2.1b											1																1
	MH.1.3.L.2.1c											1										R						1
	MH.1.5 L 6.4a	*				1	1		1	2		1				1				V		H				0		1
	MH.1.5 L 6.4d	*										1								V		H				0		1
BD	Ben Damph				1	1	16	1	16	67	0.93	64	0.955224	0.206812	0.0254568	0.983831		0.0625	0.0161374	9	0	9	5	0	8	0		1	0.140625
	BD1 L 1.1a					1	1		1	3		1				1	1					H			H	0		1
	BD1 L 1.1b											1					1			V		H	V		H	0		1
	BD1 L 1.1c											1					0.75			V		H	V		H	0		0
	BD1 L 2.1a						1		1	9		1				1	1			V		H	V		H	0		0
	BD1 L 2.1b											1					1			V		H	V		H	0		1
	BD1 L 2.1c		P									1					1			V		H			H	0		1
	BD1.L 2.2a											1					0.916667									0		1
	BD1.L 2.2b											1					1			V		H			H	0		1
	BD1.L 2.2c											1					1									0		1
	BD1.L 2.12a											1					1									0		1
	BD1.L 2.12b											1					1									0		1
	BD1.L 2.12c											1					1									0		1
	BD1.L 3.1a						1		1	8		1				0.75	1											1
	BD1.L 3.1b											1					1											1
	BD1.L 3.1c											1					1											1
	BD1.L 3.2a											0					1											1
	BD1.L 3.2b											0																1
	BD1.L 3.2c											1																1
	BD1.L 3.2d											1					0.979167		0.0161374									1
	BD1.L 3.3a											1																1
	BD1.L 4.1a						1		1	2		1				1												1
	BD1.L 4.1b											1																1
	BD1.L 5.1a						1		1	3		1				1												1
	BD1.L 5.1b											1																1
	BD1.L 5.1c											1																1
	BD1.L 6.1a						1		1	9		1				1												1
	BD1.L 6.1b											1																1
	BD1.L 6.1c											1																1
	BD1.L 6.2a											1																1
	BD1.L 6.2b											1																1
	BD1.L 6.2c											1																1
	BD1.L 6.3a											1																1
	BD1.L 6.3b											1																0
	BD1.L 6.3c											1																1
	BD1.L 7.1a						1		1	12		1				0.916667				V								1
	BD1.L 7.1b											1																1
	BD1.L 7.1c											1																1
	BD1.L 7.2a											1																1
	BD1.L 7.2b											1																1
	BD1.L 7.2c											1																1
	BD1.L 7.2d											1																1
	BD1.L 7.2e											1																1
	BD1.L 7.2f											1																1
	BD1.L 7.3a											1																1
	BD1.L 7.3b											1																1
	BD1.L 7.3c											0																1
	BD1.L 8.1a						1		1	2		1				1												1
	BD1.L 8.1b											1																1
	BD1.L 10.1a						1		1	1		1				1												1
	BD1.L11.a						1		1	2		1				1												1
	BD1.L11.b											1																1
	BD1.L12.a						1		1	3		1				1				V		H			H			1
	BD1.L12.b											1								V		H						1
	BD1.L12.c											1																1
	BD1.L13.a						1		1	3		1				1												1
	BD1.L13.b											1																1
	BD1.L13.c											1																1
	BD1.L14.a						1		1	3		1				1												1
	BD1.L14.b											1																1
	BD1.L14.c											1																1
	BD1.L15.a						1		1	4		1				1												1
	BD1.L15.b											1																1
	BD1.L15.c											1																1
	BD1.L15.d											1																1
	BD1.L16.a						1		1	2		1				1												1
	BD1.L16.b											1																1
	BD1.L17.a						1		1	1		1				1												1
	BD1.G.1.1a																											1		4	0
	BD1.G.1.1b																											1			0
	BD1.G.1.1c																											1			1
	BD1.G.1.1d																											1			0
NL	Strabechtse Heide A				3	1	11	0.636364	10	55	0.927273	51	0.913462	0.281158	0.0277033	0.848909		0.237011	0.0440119	12	0	12	0	0	12	0.0363636		1	0.235294
1	NLA1.1.L.1.1_a					1	1		1	8		1				1	1								A	0		1
	NLA1.1.L.1.1_b											1					1									0		1
	NLA1.1.L.1.1_c											1					1									0		1
	NLA1.1.L.1.2_a											1					1									0		0
	NLA1.1.L.1.2_b											1					0.5									0		0
	NLA1.1.L.1.2_c											1					0									0		0
	NLA1.1.L.1.3_a											1					1					H			H	0		1
	NLA1.1.L.1.3_b											1					1									0		1
	NLA1.1.L.4.4_a						1		1	4		1				1	0.67									1		1
	NLA1.1.L.4.4_b											1					1									1		1
	NLA1.1.L.4.4_c											1					0.625									0		1
	NLA1.1.L.4.4_d											1					0.5									0		1
2	NLA1.2.L.1.1_a					1	1		1	5		1				1	1									0		1
	NLA1.2.L.1.1_b											1					0.833333									0		1
	NLA1.2.L.1.2_a											1					1									0		1
	NLA1.2.L.1.2_b											1					1									0		1
	NLA1.2.L.1.2_c											1	1		1	1	1		1							0		1
	NLA1.2.L.2.1_a						1		1	3		1				1	1									0		1
	NLA1.2.L.2.1_b											1					1			V					A	0		1
	NLA1.2.L.2.1_c											1					0.625									0		1
	NLA1.2.L.5.4_a						1		1	2		1				0.5	0.5									0		1
	NLA1.2.L.5.4_b											0					1									0		1
	NLA1.2.L.6.3_a						1		0	2		0				0	1									0		1
	NLA1.2.L.6.3_b											0					1									0		1
3	NLA1.3.L.1.1_a					1	1		1	9		1				1	0.833333									0		1
	NLA1.3.L.1.1_b											1					1									0		1
	NLA1.3.L.1.1_c											1					1									0		1
	NLA1.3.L.1.2_a											1					1											1
	NLA1.3.L.1.2_b											1					1											0
	NLA1.3.L.1.2_c											1					1											1
	NLA1.3.L.1.3_a											1					0.869556		0.0440119									1
	NLA1.3.L.1.3_b											1																1
	NLA1.3.L.1.3_c											1																1
	NLA1.3.L.2.1_a						1		1	9		1				1												1
	NLA1.3.L.2.1_b											1																1
	NLA1.3.L.2.1_c											1																1
	NLA1.3.L.2.2_a											1																1
	NLA1.3.L.2.2_b											1																1
	NLA1.3.L.2.2_c											1																1
	NLA1.3.L.2.4_a											1														0		1
	NLA1.3.L.2.4_b											1														0		1
	NLA1.3.L.2.4_c											1														0		1
	NLA1.3.L.3.1_a						1		1	3		1																1
	NLA1.3.L.3.1_b											1																1
	NLA1.3.L.3.1_c											1																1
	NLA1.3.L.4.1_a						1		1	7		1				0.67												0
	NLA1.3.L.4.1_b											0																1
	NLA1.3.L.4.1_c											1																1
	NLA1.3.L.4.2_a											1																1
	NLA1.3.L.4.2_b											1																1
	NLA1.3.L.4.2_c											1										F						1
	NLA1.3.L.4.3_a											1										F						0
	NLA1.3.L.5.1_a						1		1	3		1				1												0
	NLA1.3.L.5.1_b											1																0
	NLA1.3.L.5.1_c											1																1
	NLA1.2G1.1_a																											1			0
	NLA1.2G1.1_b																											1			1
NL	Strabechtse Heide B				3	1	12	1	12	49	0.897959	44				0.897959										0.0204082		1	0
1	NLB1.1.L.1.1_a					1	1		1	8		1				1												1
	NLB1.1.L.1.1_b											1																1
	NLB1.1.L.1.1_c											1																1
	NLB1.1.L.1.2_a											1																1
	NLB1.1.L.1.2_b											1																1
	NLB1.1.L.1.2_c											1																1
	NLB1.1.L.1.3_a											1								R		R			R			0
	NLB1.1.L.1.3_b											1								R		R			R			1
	NLB1.1.L.2.1_a						1		1	8		0				0.625												1
	NLB1.1.L.2.1_b											1																1
	NLB1.1.L.2.1_c											1																1
	NLB1.1.L.2.2_a											1								R		R			R			1
	NLB1.1.L.2.2_b											1																1
	NLB1.1.L.2.2_c											1								R		R			R			1
	NLB1.1.L.2.3_a											0																1
	NLB1.1.L.2.3_b											0																1
	NLB1.1.L.3.1_a						1		1	2		0				0.5												1
	NLB1.1.L.3.1_b											1																1
	NLB1.1.L.4.1_a						1		1	2		1				1												1
	NLB1.1.L.4.1_b											1																1
	NLB1.1.L.5.1_a						1		1	3		1				1												1
	NLB1.1.L.5.1_b											1																1
	NLB1.1.L.5.1_c											1																1
	NLB1.1.L.6.1_a						1		1	2		1				1												1
	NLB1.1.L.6.1_b											1																1
2	NLB1.2.L.1.1_a					1	1		1	6		1				0.833333				R		R			R			1
	NLB1.2.L.1.1_b											1								R		R			R			1
	NLB1.2.L.1.1_c											0																1
	NLB1.2.L.1.2_a											1								R		R			R			1
	NLB1.2.L.1.2_b											1								R		R			R			1
	NLB1.2.L.1.2_c											1								R		R			R			1
	NLB1.2.L.3.1_a						1		1	3		1				1												0
	NLB1.2.L.3.1_b											1																0
	NLB1.2.L.3.1_c											1																1
	NLB1.2.L.4.1_a						1		1	3		1				1												1
	NLB1.2.L.4.1_b											1																1
	NLB1.2.L.4.1_a											1																1
	NLB1.2.L.5.1_a						1		1	7		1				1												1
	NLB1.2.L.5.1_b											1																1
	NLB1.2.L.5.1_c											1																1
	NLB1.2.L.5.1_d											1																1
	NLB1.2.L.5.2_b											1																1
	NLB1.2.L.5.2_c											1																1
	NLB1.2.L.5.2_a											1														1		1
3	NLB1.3.L.4.3_a					1	1		1	2		1				1												0
	NLB1.3.L.4.3_b											1																1
	NLB1.3.L.6.2_a						1		1	3		1				1												0
	NLB1.3.L.6.2_b											1																0
	NLB1.3.L.6.2_c											1																1
SH	Stadbury Hill				3	1	12	0.666667	10	70	0.785714	55	0.785714	0.410326	0.0493974	0.8		0.368459	0.111095	1	0	6	0	0	0	0.0428571		1	0.0181818
	SH.1.1.L.1.1_a				1	1	1		1	9		1				0.777778	0.777778											1
	SH.1.1.L.1.1_b											1					1					R						1
	SH.1.1.L.1.1_c											1					0.67									1		1
	SH.1.1.L.1.2_a											0					0.33											1
	SH.1.1.L.1.2_b											0					1											1
	SH.1.1.L.1.2_c											1					1											1
	SH.1.1.L.1.3_a											1					0											1
	SH.1.1.L.1.3_b											1					0											1
	SH.1.1.L.1.3_c											1					1											0
	SH.1.1.L.2.1_a						1		1	5		1				1	0.923077											1
	SH.1.1.L.2.1_b											1					0.777778											0
	SH.1.1.L.2.1_c											1					1											0
	SH.1.1.L.2.2_a											1					0.706553		0.111095									0
	SH.1.1.L.2.2_b											1																0
	SH.1.1.L.2.2_c											n/a																0
	SH.1.1.L.4.1_a						1		1	3		1				0.67												0
	SH.1.1.L.4.1_b											1														1		1
	SH.1.1.L.4.1_c											0																1
	SH.1.1.L.7.1_a						1		1	3		1				0.33												1
	SH.1.1.L.7.1_b											0																1
	SH.1.1.L.7.1_c											0																1
	SH.1.2.L.1.1_a				1	1	1		1	5		1				1												1
	SH.1.2.L.1.1_b											1																1
	SH.1.2.L.1.1_c											1																1
	SH.1.2.L.1.2_a											1																1
	SH.1.2.L.1.2_b											1																1
	SH.1.2.L.2.1_a						1		1	7		1				1												1
	SH.1.2.L.2.1_b											1																1
	SH.1.2.L.2.1_c											1																1
	SH.1.2.L.2.2_a											1																1
	SH.1.2.L.2.2_b											1																1
	SH.1.2.L.2.2_c											0																1
	SH.1.2.L.2.2_d											1										R						1
	SH.1.2.L.4.2_a					1	1		0	3		0				0												1
	SH.1.2.L.4.2_b											0																1
	SH.1.2.L.4.2_c											0																0
	SH.1.2.L.5.2_a						1		0	3		0				0												1
	SH.1.2.L.5.2_b											0																1
	SH.1.2.L.5.2_c											0																0
	SH.1.3.L.1.1_a				1	1	1		1	7		1				1												1
	SH.1.3.L.1.1_b											1																1
	SH.1.3.L.1.1_c											1																1
	SH.1.3.L.1.2_a											1																1
	SH.1.3.L.1.2_b											1																0
	SH.1.3.L.1.2_c											1																1
	SH.1.3.L.1.2_d											1																1
	SH.1.3.L.2.1_a						1		1	13		1				0.923077						A						1
	SH.1.3.L.2.1_b											1										R						1
	SH.1.3.L.2.1_c											1										R
	SH.1.3.L.2.2_a											1
	SH.1.3.L.2.2_b											1
	SH.1.3.L.2.2_c											1										R
	SH.1.3.L.2.3_a											1
	SH.1.3.L.2.3_b											1
	SH.1.3.L.2.3_c											1
	SH.1.3.L.2.4_a											1
	SH.1.3.L.2.4_b											1
	SH.1.3.L.2.4_c											1														1
	SH.1.3.L.2.4_d											0
	SH.1.3.L.3.1_a						1		1	9		1				0.777778
	SH.1.3.L.3.1_b											1
	SH.1.3.L.3.1_c											0
	SH.1.3.L.3.3_a											1
	SH.1.3.L.3.3_b											1								V						1
	SH.1.3.L.3.3_c											1
	SH.1.3.L.3.2_a											1
	SH.1.3.L.3.2_b											0
	SH.1.3.L.3.2_c											1
	SH.1.3.L.4.1_a						1		1	3		1				1
	SH.1.3.L.4.1_b											1
	SH.1.3.L.4.1_c											1
	SH.1.3.L.4.2_a											N/A
	SH.1.3.L.4.2_b											N/A
	SH.1.3.L.4.2_c											N/A
				0
				0
				0
1	plants per plot typically 3.
																					Th.0.R2	Th.0.R2		Th.0.R2	Th.0.R2

## Sheet: T0 to T1
					Spring 2019								Autumn 2019
	Site code	Site Name	OU/GPS	MucFRE confirmed	# plants analysed	# roots analysed	% subplots colonised MucFRE-like	Frequency roots/plant (wtd. avg.)	# roots colonised	# roots uncolonised	% roots colonised MucFRE-like	% uncolonised Muc-like	# plants analysed	# roots analysed	% subplots colonised MucFRE-like	Frequency roots/plant (wtd. avg.)	# roots colonised	# roots uncolonised	% roots colonised MucFRE-like			% uncolonised Muc-like
	TH	Thursley	SU 90213 40827		9	38	0.666667	0.0526316	4	34	0.105263	0.894737	7	44	1	0.704545	31	13	0.704545			0.295455		-6
	HB	Hyde Bog	SY 87487 91996		6	31	0.75	0.0970968	3	28	0.0967742	0.903226	11	73	1	0.726027	57	16	0.780822			0.219178		-42
	ST	Stannon Park	SX 13468 81308		8	45	0.75	0.0666667	3	42	0.0666667	0.933333	11	49	1	0.77551	37	12	0.755102			0.244898		-4
	PL	Park Lake	SX 19872 70350		28	88	0.8	0.215682	19	69	0.215909	0.784091	19	83	1	0.846787	73.87	9.13	0.89			0.11		5		Total plants	275
	CE	Coulin Estate	NG 98021 57635		19	77	1	0.506494	39	38	0.506494	0.493506	19	102	1	0.990196	101	1	0.990196			0.00980392		-25		Total roots	1305
	MP	Munday Estate	NG 81687 52419		19	71	0	0.0939437	6	65	0.084507	0.915493	17	62	1	0.983871	61	1	0.983871			0.016129		9			spring	autumn
	BD	Ben Damph	NG 85651 54609		3	9	0.5	0.111111	1	8	0.111111	0.888889	16	67	1	0.983831	62.31	4.69	0.93			0.07		-58		uncolonised	503.96	107.85
	MH	Matley Heath	SU 33573 08479		10	52	0.8	0.0961538	5	47	0.0961538	0.903846	8	40	1	0.75	33	7	0.825			0.175		12		colonised	82.04	611.15
	SH	Stadbury Hill	SU 28640 15959		9	64	0.2	0.046875	3	61	0.046875	0.953125	12	70	1	0.8	55	15	0.785714			0.214286		-6
	NL	Strabechtse Heide	N51 23' 48.16212'' E 5 35'39.53544''		17	109	0	0	0	109	0	1	23	104	1	0.873434	95	9	0.913462			0.0865385		5
	AL	Aldershot	SU 83044 52511		1	2	0	0	0	2	0	1	3	25	1	0.56	15	10	0.6			0.4		-23												1305
	Total				129	586	0.583333	0.130354	83	503	0.141638	0.858362	146	719	1	0.846787	621	98	0.8637			0.1363		-133
	Table 2. Numbers and frequency of roots colonised by MucFRE-like hyphae, by site, spring compared with autumn 2019.
	To date (20/4/20)

## Sheet: Plant measures (T1)
Growth Measurements (note: this seasons growth)
(Autumn 2019)
	subplot 1				subplot 2				subplot 3				Means				Sums
Site	# roots/ rhizome	root length (mm)	rhizome length (cm)	roots/cm	# roots/ rhizome	root length (mm)	rhizome length (cm)	roots/cm	# roots/ rhizome	root length (mm)	rhizome length (cm)	roots/cm	# roots/ rhizome	root length (mm)	rhizome length (cm)	roots/cm	Total number of plant rhizomes measured	Total root length (mm) per site	Total root length (cm) per site
Park Lake
plant 1	7	8.9	6	1.16667	7	8.3	6	1.16667	17	11.4	16	1.0625	9.05556	12.4667	7.91667	1.21657
plant 2	6	13.3	6	1	8	13.6	6	1.33333	15	10.1	10.8	1.38889
plant 3	3	15.7	6	0.5	7	10.4	6	1.16667	7	16	9.5	0.736842
plant 4	7	16.3	6	1.16667	8	12.8	6	1.33333	12	6.8	18.8	0.638298
plant 5	4	16.3	6	0.666667	14	13.7	5.8	2.41379	13	12.6	9.8	1.32653
plant 6	4	15.3	6	0.666667	12	10.3	5	2.4	12	12.6	6.8	1.76471					18	224.4	22.44
Stannon
plant 1	8	14.3	4.5	1.77778	34	13.2	17	2	17	9.2	7.8	2.17949	10.0556	12.3	6.01667	1.66899
plant 2	13	18.2	4.8	2.70833	5	8.1	3	1.66667	11	12.8	6.8	1.61765
plant 3	10	19.5	7.1	1.40845	9	12	6	1.5	11	8.6	11.3	0.973451
plant 4	9	11.1	4.5	2	8	5.9	4.5	1.77778	8	8.3	5	1.6
plant 5	7	14.6	6	1.16667	4	8.4	4	1	9	15.6	3.6	2.5
plant 6	6	15.6	4.1	1.46341	9	10.3	5.1	1.76471	3	15.7	3.2	0.9375					18	221.4	22.14
Hyde Bog
plant 1	10	12.2	4.40833	2.26843	18	10.7	3.6	5	13	11.5	10.5	1.2381	12.6667	10.5167	4.32407	3.29038
plant 2	14	11.1	3.23333	4.3299	22	9	4.5	4.88889	10	8.8	3.1	3.22581
plant 3	10	10.8	3.80833	2.62582	14	8.9	3	4.66667	23	10.6	3.3	6.9697
plant 4	8	10.4	4.15	1.92771	9	13.4	5	1.8	9	10.7	2.3	3.91304
plant 5	11	9.8	4.575	2.40437	13	10.2	3.3	3.93939	11	9.5	2.8	3.92857
plant 6	10	9.8	4.75833	2.10158	12	12.4	5.8	2.06897	11	9.5	5.7	1.92982					18	189.3	18.93
Thursley
plant 1	16	8.9	4.4	3.63636	39	16.5	8.4	4.64286	12	13.2	6.1	1.96721	14.6667	9.98333	5.43889	2.83769
plant 2	13	7.1	5	2.6	10	12.7	5.9	1.69492	10	10	4.5	2.22222
plant 3	7	9.9	5.2	1.34615	10	10.3	3.3	3.0303	24	11.1	9.1	2.63736
plant 4	9	6.6	6.3	1.42857	19	8.5	3.1	6.12903	9	12.3	5.2	1.73077
plant 5	10	6.3	3.4	2.94118	9	10.2	2.8	3.21429	9	7.7	1.9	4.73684
plant 6	6	7.2	4.5	1.33333	30	11.7	8	3.75	22	9.5	10.8	2.03704					18	179.7	17.97
Stagbury Hill
plant 1	10	14.6	4.2	2.38095	6	17.8	3.7	1.62162	7	7.4	2.3	3.04348	11.2222	13.2722	3.39444	3.30811
plant 2	7	13.6	1.6	4.375	12	16.2	3.5	3.42857	14	13.5	3.4	4.11765
plant 3	15	14.2	5.4	2.77778	6	11.3	2.6	2.30769	9	10.5	2.4	3.75
plant 4	18	14.9	4.5	4	6	12.1	2.7	2.22222	14	12.1	3	4.66667
plant 5	9	13.2	2.2	4.09091	7	12.1	3.8	1.84211	12	13.5	2.9	4.13793
plant 6	8	11.6	2.4	3.33333	8	12	2.5	3.2	34	18.3	8	4.25					18	238.9	23.89
Matley Heath
plant 1	19	16.5	4.5	4.22222	13	15.3	4.3	3.02326	13	10.9	4.7	2.76596	11	13.7833	3.62222	3.1994
plant 2	5	18	2.2	2.27273	9	9.3	2.2	4.09091	10	12.4	3.6	2.77778
plant 3	16	12.1	5.2	3.07692	6	14	3.3	1.81818	11	16.4	3.7	2.97297
plant 4	7	11.3	2.7	2.59259	9	10.5	2.8	3.21429	12	17.3	3.5	3.42857
plant 5	9	15.3	3.1	2.90323	11	14.2	6.4	1.71875	11	14.6	4	2.75
plant 6	24	15.7	2.4	10	6	8	2.9	2.06897	7	16.3	3.7	1.89189					18	248.1	24.81
Aldershot
plant 1	1	2	0.4	2.5	only one plot								7	5.33143	2.96	2.51598
plant 2	5	6.6	2	2.5
plant 3	4	4.25	1.3	3.07692
plant 4	11	5.7	4.9	2.2449
plant 5	14	8.10714	6.2	2.25806
plant 6	n/a	n/a	n/a	n/a													5	26.6571	2.66571
NL-A
plant 1	17	10.1	6.5	2.61538	5	11.8	4.2	1.19048	12	9.6	4.6	2.6087	11.1667	10.8667	4.65556	2.63298
plant 2	14	13.2	6.1	2.29508	6	11	3.2	1.875	12	14.3	4.5	2.66667
plant 3	6	6.5	1.9	3.15789	13	9.1	4.3	3.02326	12	15.5	6.6	1.81818
plant 4	16	15.7	7.5	2.13333	8	6.1	2.2	3.63636	17	7.6	3.8	4.47368
plant 5	11	14.9	8.1	1.35802	12	11.2	5.1	2.35294	10	11.7	2.5	4
plant 6	7	11.1	2.5	2.8	10	6	6.9	1.44928	13	10.2	3.3	3.93939					18	195.6	19.56
NL-B
plant 1	21	7.6	4.6	4.56522	11	6.8	2.9	3.7931	19	7.26316	5.2	3.65385	11.2778	7.16811	3.30556	3.46564
plant 2	10	7.1	3.3	3.0303	11	6.81818	4	2.75	11	4.54545	2.3	4.78261
plant 3	10	6.8	3	3.33333	9	8.375	3.1	2.90323	14	5.45714	5	2.8
plant 4	9	5.3	3.2	2.8125	9	10.7143	1.9	4.73684	15	8.13333	4.8	3.125
plant 5	7	7.5	2.7	2.59259	8	7.875	2.5	3.2	12	5.83333	3.6	3.33333
plant 6	10	8.8	2.5	4	8	7.66667	2.2	3.63636	9	6.44444	2.7	3.33333					18	129.026	12.9026
Barnsfield	Barn A				Barn B				Barn C
plant 1	23	11	6.3	3.65079	12	11.7	3.7	3.24324	8	11.125	3.3	2.42424	14.1667	10.0757	4.10556	3.45885
plant 2	16	7.2	4.5	3.55556	15	8.6	4.3	3.48837	12	17.0833	4.5	2.66667
plant 3	17	8.2	4.2	4.04762	6	7.2	2	3	4	6.5	2.8	1.42857
plant 4	11	6.5	4	2.75	9	9.8	2.5	3.6	10	14.25	3.2	3.125
plant 5	34	9.5	9.5	3.57895	24	12.5	6.7	3.58209	16	12.75	2.8	5.71429
plant 6	17	8.5	3.1	5.48387	8	8.8	3.8	2.10526	13	10.1538	2.7	4.81481					18	181.362	18.1362
Coulin
plant 1	5	17.4	3.8	1.31579	7	10	3.4	2.05882	14	8.57143	9.4	1.48936	8.5	11.8125	4.69444	1.86866
plant 2	6	9	4	1.5	7	10.8571	3.1	2.25806	12	11.5	5.5	2.18182
plant 3	5	15	2.8	1.78571	6	14	2.5	2.4	9	12.6667	5.5	1.63636
plant 4	9	15.4444	4	2.25	9	6.71429	4.2	2.14286	11	11.4545	5.1	2.15686
plant 5	4	14	3	1.33333	9	10.4444	3.7	2.43243	14	13.5714	7.3	1.91781
plant 6	6	14	4.7	1.2766	5	9.4	2.5	2	15	8.6	10	1.5					18	212.624	21.2624
Munday
plant 1	7	7.57143	3.3	2.12121									5.55556	9.45985	2.13333	2.60417
plant 2	8	9.75	3	2.66667
plant 3	8	12.625	3.2	2.5
plant 4	6	13	1.9	3.15789
plant 5	6	12.3333	2.4	2.5
plant 6	6	7	2.3	2.6087
plant 7	6	6.83333	2.3	2.6087
plant 8	6	10.1667	2.2	2.72727
plant 9	5	7.6	1.5	3.33333
plant 10	7	9.71429	2	3.5
plant 11	6	7.5	2	3
plant 12	4	12.5	1.6	2.5
plant 13	5	9.6	1.8	2.77778
plant 14	5	9	1.7	2.94118
plant 15	3	12.6667	1.4	2.14286
plant 16	4	8.75	1.9	2.10526
plant 17	3	5.66667	2.1	1.42857
plant 18	5	8	1.8	2.77778													18	170.277	17.0277
Ben Damph
plant 1	4	10.5	3.6	1.11111									8.25	9.13798	3.71667	2.21973
plant 2	9	9.55556	4.4	2.04545
plant 3	9	9.22222	3.3	2.72727
plant 4	3	5.66667	1.8	1.66667
plant 5	5	11	2.8	1.78571
plant 6	18	16.9412	9.1	1.97802
plant 7	15	9.13333	6.6	2.27273
plant 8	6	6.16667	2	3
plant 9	4	5	1.2	3.33333
plant 10	4	7	1.2	3.33333
plant 11	13	8.69231	5.5	2.36364
plant 12	9	10.7778	3.1	2.90323													12	109.656	10.9656
max		19.5	9.5	10		17.8				18.3			14.6667	13.7833	7.91667	3.46564
min		2	0.4	0.5		5.9				4.54545			5.55556	5.33143	2.13333	1.21657
mean													10.3526	10.475	4.32954	2.63747
overall		19.5															197	2145.64	214.564
